# Supplementary material for: A cofactor-induced repressive type of transcription factor condensation can be induced by synthetic peptides to suppress tumorigenesis
Source: EMBO J. 2024 Oct 2;43(22):5586–612. doi: 10.1038/s44318-024-00257-4 (PMC11574045; doi:10.1038/s44318-024-00257-4)
Supplement: Supplementary file 3 — Dataset EV1 [file 44318_2024_257_MOESM3_ESM.xlsx]

## Sheet: Sheet1
Dataset EV1. Z score analysis of the condensed fraction for each TF in HEK293FT cells upon upon their being starved of glucose.
Transcriptional Factor	Z score of condensed fraction
2310058J06RIK	0.772312
2610524B01RIK	-0.591476
3010019O03RIK	-0.762676
8030445B08RIK	-0.280163
AATF	-0.687897
ABT1	-0.315578
ACTL6A	0.573342
ACTL6B	0.554421
ADNP	-0.630415
AEBP2	0.164724
AES	-0.754371
AFF3	-0.810396
AI481750	-0.418285
AIOLOS	0.520309
AIRE	1.2609
ANKRD1	1.04657
AP-2A	0.442782
APBB1	2.84441
ARID1A	0.516828
ARID3C	0.461704
ARID4A	0.897871
ARID5B	-1.09932
ARL2BP	1.65054
ARNT2	-0.928069
ARRB1	0.4258
ARX	-0.403392
ASCL2	0.863993
ASCL3	0.0245659
ASCL4	1.17034
ASH2L	-0.183381
ATF1	-0.951429
ATF2	2.01388
ATF2/CRE-BP	-0.700271
ATF3	-0.215581
ATF4/CREB2	2.62508
ATF7	-0.225332
ATOH8	-1.0319
ATONAL1	-0.519173
BACH1	-0.524732
BACH2	2.25749
BANP	1.25823
BARHL2	1.06086
BATF2	-1.08264
BATF3	-0.469808
BBX	1.55984
BCL11A	-0.517274
BCL11B	-0.798686
BCL6B	-0.244185
BHLHA9	-1.03291
BHLHE22	1.28608
BHLHE41	-0.956877
BIF1	-0.0802541
BIRC3	-0.651971
BLZF1	-1.16132
BMAL1	-0.625072
BNC2	-0.903757
BTEB1	-0.0122403
C16orf5	3.14543
C1D	-0.32871
C1QBP	2.53687
CALCOCO1	0.22254
CALR	1.21985
CARF	2.40882
CARHSP1	2.82191
CARTILAGEX	-0.916288
CBX2	1.20061
CCNC	-0.513183
CCNH	-0.934172
CDK2	-0.438844
CDKN2C	-0.548759
CDX1	2.93756
CDX2	-0.211001
CDY2B	-0.38461
CEBPD	-0.48723
CEBPE	-0.260667
CEBPG	0.256625
CFOS	0.680113
CHAF1B	0.354391
CHD6	-1.08247
CJUN	2.46579
CLOCK	-0.209496
CNOT2	-0.537461
CNOT3	2.06166
COPEB	-0.306382
COPS5	-0.153827
CREB1	-0.956203
CREB3	0.101354
CREB3L1	-0.547412
CREB3L2	-0.822079
CREB3L3	2.40118
CREB5	-0.714087
CREBL2	0.340594
CREM	-0.739887
CRSP6	-0.710056
CRSP9	-0.379049
CRY1	-0.522683
CSDA	-0.874504
CTBP2	1.50023
D6WSU147E	-0.768416
DAXX	-0.697718
DBX2	2.18204
DDIT3	-1.24461
DDX17	0.659715
DDX20	1.18404
DLX2	0.0409592
DLX3	-0.924624
DLX4	-0.355963
DLX5	-0.519196
DLX6	-0.933559
DMBX1	-0.198568
DMP-1	2.19177
DMRTA1	-0.143378
DMRTB1	1.66764
DOUBLESEX	-0.480604
DP-1	0.793161
DP2	-0.657799
DPRX	-0.865551
DRAP1	1.17287
DYRK1B	-0.577543
E2F8	-0.955365
EDF1	-0.363644
EED	-1.10985
EGR2	-0.885865
EGR3	0.217407
EHF	-0.387944
EID1	1.00736
ELF1	3.02726
ELF3	-0.724063
ELK1	-0.502729
ELK3	0.0468092
ELK4	0.361005
EMX1	-0.949679
EN2	2.00485
ENY2	-0.660835
EPAS1	-0.688203
EPC1	1.31671
ERCC2	0.438613
ERCC3	-0.768565
ERF	-0.225296
ESRRA	0.712497
ETS2	-0.127756
ETV1	-0.240395
ETV2	0.604127
ETV6	-0.206833
ETV7	-0.0260029
EWSH	3.22776
EZH1	-2.13326
FERD3L	0.648935
FEV	-0.81566
FHL2	0.867751
FIGLA	0.398376
FLI1	0.393926
FOSB	1.20214
FOSL1	-0.344419
FOSL2	-0.810754
FOXA1	-0.348934
FOXA3	0.481331
FOXB2	-0.264509
FOXD4L1	-0.982604
FOXD4L3	0.0737323
FOXD4L3	-0.491126
FOXD4L4	0.120534
FOXD4L5	-0.74663
FOXE3	-0.848819
FOXF2	0.201938
FOXH1	-0.57647
FOXI1	-1.1314
FOXI2	-0.539069
FOXM1	2.03647
FOXN2	-0.401992
FOXO3	-0.530262
FOXP4	0.708483
FOXR1	-0.314072
FOXR2	-0.60861
FOXS1	2.02491
GABPB1	-0.0572856
GAS41	-1.09801
GATA2	-0.786551
GATA3	-0.283349
GATAD1	-0.96282
GATAD2A	-0.865853
GBX1	1.52107
GCFC2	1.01884
GCN512	-0.533276
GDNF	-0.962733
GFI1	-0.263544
GFI1B	-0.771962
GLI1	1.12561
GLI2	-0.604958
GLI3	-0.797624
GLI4	0.34493
GLIS3	0.815339
GLUCOCORTICOID	-0.553585
GMNN	0.247119
GPS2	-0.613547
GRHL3	-0.685925
GSC2	-0.970826
GTF2A1	0.0686385
GTF2A1L	3.20582
GTF2I	0.0268449
GTF2IRD1	-0.874032
HAND1	-0.388838
HDAC1	1.45347
HDAC11	0.273225
HDAC8	0.973732
HDGF	2.14889
HELIOS	-0.518807
HELT	-0.466868
HES1	-0.82478
HES2	-1.17212
HES3	-1.10346
HES5	-0.986546
HESX	-0.504679
HEYL	1.49735
HHEX	-0.437342
HIVEP2	-0.803194
HLF	2.55035
HLX	2.07948
HMBOX1	-0.956392
HMG1	1.21262
HMG20A	-0.506059
HMG20B	-0.279462
HMGN3	1.96696
HMX2	0.893135
HNF4G	0.76371
HOX11L2/RNX	0.133952
HOXA1	-0.168492
HOXA10	-0.114592
HOXA11	-0.649906
HOXA3	-0.616867
HOXA5	-1.09067
HOXA6	1.68115
HOXA9	-1.00954
HOXB13	-0.543234
HOXB4	-1.06137
HOXB5	-0.491558
HOXB7	0.616485
HOXB8	-0.684641
HOXC10	-0.262758
HOXC11	-0.0139092
HOXC13	-0.997621
HOXC4	0.819273
HOXC5	-0.433339
HOXC9	-0.720676
HOXD1	-0.833317
HOXD10	-0.416248
HOXD11	-0.624479
HOXD12	0.123694
HOXD4	-0.200766
HSBP1	-0.0677735
HSF1	-1.04058
HSFX1	-0.614873
HSFY1	0.153018
ID4	-0.910184
IDB3	-0.587999
IFI16	-0.234171
IFNB1	-0.37429
IKZF1	0.0152757
IKZF2	1.45581
ILF2	-0.67248
ING1L	-0.140995
IRF1	-0.572694
IRF2	-0.353804
IRF3	1.84283
IRF5	-0.509836
IRF8	2.12349
IRF9	1.05032
JADE2	-1.0906
JDP2	-1.18213
JUNB	-0.991528
JUP	-0.624589
KAT7	-0.517916
KDM5C	0.54899
KDM5D	0.358267
KID1	-0.574905
KLF13	-0.94535
KLF15	0.858837
KLF16	-0.893468
KLF7	1.06241
KLF9	-0.842283
KLRG1	2.37578
LASS3	-1.78316
LASS4	-0.376712
LASS6	-0.619559
LBX1	0.237116
LBX2	-0.916173
LEF1	0.250329
LHX2	0.800653
LHX3	-0.237915
LHX6	-0.202558
LHX8	-0.694267
LIN28	-0.168279
LIN28B	-0.922302
LITAF	0.00470494
LMCD1	2.39679
LMO1	0.976003
LMX1B	0.111817
LYL1	-0.880268
MAD	0.468158
MAD2	-0.845699
MAD3	-1.11612
MADH1	-0.228354
MADH4	-0.686071
MADH5	-0.538666
MAEL	-0.815994
MAFG	0.649971
MAGED1	-0.798368
MAX	1.08931
MBLR	0.470197
MDFI	0.557962
MDM4	2.30025
MECOM	-0.84383
MED6	-0.696679
MEF2A	-0.658881
MEF2BNB	-0.144313
MEF2D	0.281584
MEIS3	1.7837
MEOX1	-0.514226
MESP1	-1.01988
MGC28186	-0.553438
MIXL1	-0.656372
MLLT10	0.79392
MLR2	0.991048
MLXIP	-0.513051
MNAT1	-0.880757
MOK2	0.101334
MREM96	-0.639766
MRG1	-0.67182
MSGN1	0.141068
MSX1	-0.750455
MTDH	1.2714
MTF1	0.0588182
MUSCLIN	0.264982
MXD4	-0.99094
MYBREL	-0.389528
MYCBP	-0.12272
MYNN	-0.58848
MYOG	0.631128
MYSM1	-0.724435
MYT1L	-0.407027
NEUROD	0.0618524
NEUROD3	-0.285588
NEUROD4	0.613997
NEUROD6	1.48623
NEUROG2	-1.04393
NEUROG3	1.37596
NFATC1	-0.245043
NFATX	-0.575238
NFE212	-0.336272
NFIA	0.503189
NFIB	0.508971
NFIC	-0.855741
NFIL3	-0.69963
NFIX	0.201114
NFKB2	0.0438576
NFKBIA	0.298005
NFKBIB	1.09709
NFX1	-0.873346
NFYB	0.940119
NF-YB	0.00192195
NH1H1	-0.510377
NKX2.5	-0.324631
NKX2-2	-0.15674
NKX2-6	-0.717588
NKX2-8	-0.635322
NKX3-1	-0.760286
NKX3-2	1.06161
NKX6-2	-0.632464
NKX6-3	-0.571027
NOC2L	0.249319
NOTO	1.32373
NPM1	0.016024
NPM2	1.0628
NR0B1/DAX1	-0.574002
NR0B2/SHP	-0.847661
NR1F3/RORC	0.165777
NR1H2/LXRB	0.280627
NR1I3/CAR1	-0.684448
NR2B3/RXRG	-0.725127
NR2C1/TR2A	-0.681644
NR2E1/TLX	-0.556611
NR2F6	2.58553
NR3C2	-0.719088
NR5A1	-0.808225
NR5A1/FTZ-F1A	-0.172638
NRBF2	-0.0715067
NRIP1	2.67635
NSD2	-0.821179
NUP62	-0.013131
OLIG1	-1.05881
OLIG3	-0.384071
OSR2	0.102051
OTX1	-0.728416
OVOL1	-0.193971
OVOL3	-0.759337
PA2G4	0.527428
PATZ1	-0.218841
PAX2	-1.11441
PAX6	-0.216757
PAX9	-0.699397
PBRM1	-1.10117
PBX3	0.747788
PCBD	-0.665577
PCBD2	-0.691805
PDLIM	0.509867
PDX1	-0.116213
PFDN5	0.745461
PGR	1.81457
PHF19	-0.65822
PHF5A	-0.607394
PHOX2A	0.266768
PHOX2B	-1.17897
PIAS2	-0.0332933
PIAS4	-0.659398
PITX1	0.63273
PITX3	1.22145
PNRC2	0.486777
POLR3C	2.0488
POU2AF1	2.50175
POU2F1	0.0107364
POU2F2	-0.2237
POU3F1	-0.66006
POU3F2	-0.629202
POU3F3	1.39923
POU3F4	-0.48399
POU4F1	-0.748917
POU5F2	1.22566
PPARD	-0.964869
PQBP1	-0.534722
PRDM1	-0.61294
PRDM10	0.340871
PRDM12	-1.02749
PRDM13	-0.0817166
PRDM14	-0.493516
PRDM16	-0.446752
PRDM2	-1.18573
PRDM4	-0.755136
PRDM8	-0.836249
PRKRA	0.892755
PRMT2	0.935952
PROX1	0.793653
PRRX1	-0.0833345
PSMC3	1.13352
PURA	-0.839354
PXMP3	0.371622
RAD21	-0.360479
RAN	-0.828607
RARB	-0.701439
RAX2	0.0323602
RBBP8	0.0348813
RBM14	0.595504
RCOR3	-0.188873
RCOR3	-0.864974
RERE	-0.991791
REXO4	-0.365394
RFC1	2.90562
RFX1	-0.463746
RFX4	-0.323893
RFX5	-0.438943
RFXDC1	3.21642
RHOA	2.89333
RHOXF1	-0.936429
RHOXF2	1.45857
R-LIM	-0.623553
RNF14	0.454287
RNF2	-0.709949
RNF6	-1.10825
ROG	-0.682327
RP1	-0.652225
RP1	-1.35165
RPO2TC1	0.116216
RREB1	-1.01847
RSF1	-1.08008
RUNX3	-0.473245
RUVBL2	2.14924
RXRA	-0.874004
RXRG	0.0106974
RYBP	-0.583384
SALL1	-0.981364
SCAND1	-0.899177
SCRT1	0.590595
SCX	-0.0661821
SETD7	0.449494
SETD8	-0.881643
SETDB1	0.338618
SIM1	-1.09862
SIRT2	0.479332
SIX1	-0.666882
SIX2	-0.188392
SIX3	-0.645997
SIX6	1.29666
SMAD3	-0.847198
SMAD4	-0.55171
SMAD7	-1.19244
SMARCAD1	-0.654014
SMARCB1	0.382007
SMARCC1	1.7158
SMARCC2	-0.592816
SMARCD1	-0.782832
SMARCD3	-0.785189
SMARCE1	0.503004
SMYD1	-0.490457
SNAI2	-0.681828
SNAPC4	-0.998913
SND1	0.926634
SNW1	-0.718642
SOX10	-0.145676
SOX11	1.03417
SOX14	0.587711
SOX15	0.259027
SOX17	0.623059
SOX2	-0.64793
SOX21	-0.645001
SOX5	-1.08957
SOX7	-0.118443
SOX-LZ	-0.853833
SP1	-0.588598
SP100	-0.975769
SP110	-0.422026
SP4	0.480314
SP6	2.97375
SP7	-0.684463
SP8	-1.14884
SPIB	-0.645498
SPZ1	0.0685067
SRY	-0.33095
SSX1	0.20682
SSX3	0.267409
SSX5	0.09353
ST18	-0.708568
STAT5A	-0.639787
STAT5B	2.43748
SUMO1	-0.251226
SUPT3H	2.5076
SUPT4H	-0.780827
SUV39H1	-0.828103
TADA1L	-0.629309
TADA2B	-0.402082
TADA2L	2.80854
TADA3L	1.08371
TAF11	-0.133289
TAF12	-0.757405
TAF1C	0.189539
TAF9	-0.7072
TAF9B	1.14734
TAL1	1.60831
TAL2	1.36035
TBR1	-0.773906
TBX19	1.01496
TBX20	0.683718
TBX6	-0.728276
TCEB2	-0.427682
TCF15	0.7138
TCF21	0.0675072
TCF24	-0.987858
TCF25	2.14542
TCFL5	-0.868984
TEAD1	0.0791887
TEAD2/KLF3	2.62678
TEAD3	0.375115
TEAD4	3.25537
TERF2	0.464199
TFAP2C	1.42016
TFAP2D	-0.605175
TFAP2E	1.77879
TFDP3	0.663506
TFEC	1.61598
TGIF2	0.860538
TGIF2LY	1.27069
THAP1	-0.654152
THAP10	1.23639
THAP4	-0.895637
THAP6	2.57121
THAP8	1.11469
THRA	-0.457525
THRB	-0.341401
TIEG	1.04705
TIGD4	-0.747116
TLE2	0.1994
TLX2	-0.326468
TOB1	-0.368791
TOX	-0.491759
TOX2	2.50084
TRERF1	-0.900962
TRIB3	-0.978485
TRIM16	-0.583248
TRIM32	-0.969443
TRIP4	0.196601
TRP63	-0.768658
TRPS1	-0.212443
TSC22D2	-1.10868
TSG101	0.98437
TSHZ1	-1.07608
TSHZ2	-1.21173
TULP2	-0.500439
TULP4	-0.470259
TWIST1	-0.803221
TWIST2	-0.469761
UBTF	-0.959013
USP22	0.507849
USP49	-0.174012
VAX2	-0.939435
VENTX	-0.409857
VSX1	0.965294
VSX2	2.88271
WDHD1	-1.17464
WIZ	-0.923264
WNT3A	-0.531373
XBP1	-0.397739
XFP281	-0.237532
XRCC6	-0.816141
YAF2	1.83977
YBX1	-1.13827
YY1	1.40115
ZBED2	0.783827
ZBTB14	-0.809173
ZBTB16	0.827906
ZBTB17	-0.214089
ZBTB21	-0.787095
ZBTB26	0.21523
ZBTB37	0.394153
ZBTB38	-1.28445
ZBTB4	1.25762
ZBTB43	0.0210367
ZBTB44	-0.607994
ZBTB48	0.750581
ZBTB5	-0.790392
ZBTB6	-0.288611
ZBTB8A	0.384802
ZDHHC17	0.682381
ZDHHC18	-0.246307
ZEB2	-0.239812
ZFAT	-0.74556
ZFP1	-1.00998
ZFP144	0.0768035
ZFP161	-0.443209
ZFP169	-0.885563
ZFP238	-0.740557
ZFP263	2.5993
ZFP296	0.881775
ZFP312	-0.616867
ZFP324	-0.632663
ZFP339	0.90188
ZFP36L1	0.247712
ZFP37	-0.439327
ZFP444	0.967445
ZFP446	-0.180006
ZFP558	1.47774
ZFP566	-1.0397
ZFP612	-0.75491
ZFP67	0.173491
ZFP92	-0.365673
ZFY	-1.01902
ZGLP1	-0.737521
ZIC3	-0.309071
ZKSCAN3	0.984224
ZKSCAN8	-0.0656314
ZNF10	-0.834622
ZNF132	-0.577673
ZNF133	-0.432885
ZNF136	-0.897921
ZNF165	0.710592
ZNF174	-0.903645
ZNF175	-0.61401
ZNF177	-0.236352
ZNF18	-0.458896
ZNF184	0.199962
ZNF184	-0.235379
ZNF19	-0.941547
ZNF197	-0.815596
ZNF205	-0.330024
ZNF212	-0.444348
ZNF213	-0.469692
ZNF22	-0.432291
ZNF221	-0.686974
ZNF223	0.136667
ZNF227	-1.03927
ZNF230	0.856878
ZNF250	-1.17782
ZNF254	0.424603
ZNF257	0.0305551
ZNF267	2.61971
ZNF273	-0.881202
ZNF302	-1.14083
ZNF320	0.525099
ZNF329	-0.497249
ZNF333	-0.875827
ZNF34	-0.526072
ZNF345	-1.14038
ZNF37A	-0.546198
ZNF384	-0.50517
ZNF404	-1.0199
ZNF41	-0.753715
ZNF416	-0.551819
ZNF416	-0.754693
ZNF417	1.09291
ZNF432	-0.59737
ZNF433	-0.208884
ZNF454	-0.276298
ZNF473	-0.928886
ZNF483	2.27895
ZNF484	-0.549507
ZNF488	-0.147317
ZNF490	-0.962254
ZNF496	0.0228296
ZNF500	-0.782399
ZNF501	-1.03157
ZNF512	-0.596691
ZNF517	-0.607132
ZNF529	-0.84095
ZNF530	-0.186304
ZNF540	-0.969763
ZNF548	1.7562
ZNF549	2.11964
ZNF550	-0.559945
ZNF555	-0.894049
ZNF556	-0.26287
ZNF559	0.269979
ZNF562	1.11776
ZNF563	-0.463515
ZNF567	-0.711408
ZNF57	0.299986
ZNF572	-0.676841
ZNF576	-0.379496
ZNF581	-0.139509
ZNF586	0.145594
ZNF587	0.902396
ZNF596	-0.574087
ZNF621	-0.615651
ZNF626	2.96402
ZNF639	1.99883
ZNF639	-0.17348
ZNF643	2.05303
ZNF670	2.5783
ZNF671	-0.944486
ZNF677	-0.678743
ZNF679	-1.05174
ZNF680	-0.644152
ZNF689	-0.539967
ZNF695	-0.0897807
ZNF707	0.9339
ZNF747	1.60277
ZNF768	-0.668602
ZNF77	-1.08645
ZNF770	-0.468238
ZNF785	-0.441788
ZNF791	-0.614224
ZNF800	3.05776
ZNF829	0.631358
ZNF92	0.251307
ZPF91	-0.0331598
ZSCAN1	1.17946
ZSCAN10	-0.190062
ZSCAN2	-0.219072
ZSCAN22	-0.562073
ZSCAN23	0.213313
ZSCAN5A	0.11116
ZXDA	-0.813797
ZZZ3	-0.912213
