# Supplementary material for: A cofactor-induced repressive type of transcription factor condensation can be induced by synthetic peptides to suppress tumorigenesis
Source: EMBO J. 2024 Oct 2;43(22):5586–612. doi: 10.1038/s44318-024-00257-4 (PMC11574045; doi:10.1038/s44318-024-00257-4)
Supplement: Supplementary file 4 — Dataset EV2 [file 44318_2024_257_MOESM4_ESM.xlsx]

## Sheet: Sheet1
Dataset EV2. TEAD4-interacting proteins
AMOTL1
ARID3A
ARID3B
BAHCC1
BAP1
BRAT1
BRCC3
BRD4
CCDC124
CCDC125
CCDC172
CCDC174
CCDC47
CCDC6
CCDC85B
CCNDBP1
CDKN2AIP
CDR2
CEP55
CEP70
CHD4
CRTC3
CSDE1
CTBP1
CTCF
DDX21
DLG3
DLGAP5
DRAP1
DYDC1
EBF3
EMSY
ERCC2
FAM181A
FBXO7
FBXW2
FN1
GATAD2A
GATAD2B
GCFC2
GNB1L
GOLGA2
GTF2E2
GTF3C1
GTF3C2
GTF3C3
GTF3C5
HAUS1
HDAC1
HDAC2
HOMEZ
ILF2
ILF3
INCA1
JUN
KDM1A
KIAA0753
KRT27
KRT31
KRT40
LDOC1
LRRC59
LRWD1
LYPLA1
LZTS2
MCM4
MED1
MED15
MED16
MED18
MED20
MED24
MED27
MED28
MED31
MED6
MED8
MEF2D
MRTFB
MSANTD2
MTUS2
MYH7
MYPOP
NCOA6
NCOR1
NFKB1
NUTM1
P300
PARN
PFKM
PNMA1
POU2F1
PRDM14
PRKAR1B
PURA
RABGEF1
RAD18
RAD21
RASSF10
RBBP4
RBX1
RCOR1
RCOR2
RCOR3
RECQL
RELA
RFX5
RFXANK
RNF20
RPA1
RTRAF
RUNDC3A
RUNX1
SAT1
SATB1
SESTD1
SKI
SMARCA4
SMARCA5
SMARCB1
SMARCC1
SMARCC2
SMARCD1
SMARCD2
SMARCD3
SMARCE1
SMU1
SNX6
SORBS3
SP2
SSX2IP
STAT3
SUDS3
TADA1
TADA2A
TADA3
TAF12
TAF6
TAF9B
TARDBP
TBL1 X
TBL1XR1
TCF4
TEAD1
TEAD2
TEAD3
TEAD4
TFCP2
TFDP1
TFE3
TLE1
TLE3
TLE4
TLE5
TRAF1
TRIM24
TRIM25
TRIM27
TRIM28
TRIM3
TRIM33
TRIM54
UBAP2L
UBE2M
UCHL1
USP7
VASP
VGLL1
VGLL2
VGLL3
VGLL4
VPS52
VTA1
WAC
WDHD1
WDR45
WIPI2
WWTR1
YAP1
YY1
ZBTB33
ZFP91
ZNF131
ZNF143
ZNF148
ZNF24
ZNF384
ZNF429
ZNF569
ZNF570
ZNF655
ZNF658
