# Supplementary material for: A cofactor-induced repressive type of transcription factor condensation can be induced by synthetic peptides to suppress tumorigenesis
Source: EMBO J. 2024 Oct 2;43(22):5586–612. doi: 10.1038/s44318-024-00257-4 (PMC11574045; doi:10.1038/s44318-024-00257-4)
Supplement: Supplementary file 5 — Dataset EV3 [file 44318_2024_257_MOESM5_ESM.xlsx]

## Sheet: Sheet1
Dataset EV3. Altered genes in HGC-27 cells treated with GLUP
GeneSymbol	pvalues	foldchange
ACTG2	0.013837	10.0975
TAGLN	0.0402934	5.72684
NAP1L2	0.0230863	4.18154
GRIK3	0.0352983	4.04792
MAP2K3	0.02038	4.0102
PCP4	0.014309	4.00513
IGFBP3	0.0246147	3.06769
NF2	0.00125	3.0125
P00006051	0.026575	2.98052
VGLL4	0.0419	2.9432
BMPER	0.0366906	2.79445
FRMD1	0.03012	2.6973
JUN	0.000251046	2.52554
P0014563	0.0368501	2.52403
MOB1A	0.04198	2.5219
YLPM1	0.00325425	2.52179
MAPK14	0.0098	2.4791
CIT	0.04792	2.4513
FLJ39095	0.0160936	2.42706
P0013379	0.017491	2.40779
PKDCC	0.0403833	2.40218
XLOC_l2_003133	0.0166346	2.36893
CREB5	0.00679621	2.34598
ACTG2	0.0275874	2.32713
NPHP4	0.04798	2.3205
LIMD1	0.03692	2.3096
P00003042	0.0315533	2.30495
SLC38A3	0.0443137	2.27819
P00017839	0.0257427	2.27539
WWTR1	0.0265	2.2069
RYR3	0.0418433	2.16991
OR1L3	0.0468079	2.11557
YWHAE	0.0012	2.1069
CYB5D1	0.0113255	2.10364
TEAD2	0.03678	2.1036
P0006422	0.0343674	2.08341
P3259560	0.0497913	2.07771
LATS1	0.02154	2.0697
ZNF876P	0.0126662	2.06695
LOC100132319	0.0274889	2.06069
P3229672	0.00488406	2.04729
SOX11	0.04121	2.0445
P3285391	0.0160801	2.03989
FGFBP1	0.0480948	2.02436
MARK3	0.01754	2.0138
AMOT	0.0477	0.4995
LOC728730	0.0199783	0.499349
P3341787	0.0430441	0.498233
SCHIP1	0.0419	0.4965
ALDH1A1	0.00940326	0.494955
LINC01431	0.0411439	0.491338
AMOTL2	0.000151956	0.489574
EDNRA	0.03928	0.488937
GOLGA8R	0.0219536	0.488893
PYGM	0.0422038	0.488411
P00003701	0.0338685	0.487869
GJB2	0.0254356	0.487294
P00009121	0.0159882	0.487276
P3275070	0.00935934	0.486689
SH3GL2	0.0202168	0.48399
OGN	0.0234863	0.480734
CASP3	0.0211	0.4798
EMILIN2	0.0193133	0.479127
OLFML2B	0.00480729	0.477446
LOC101929464	0.0422335	0.47691
PJA2	0.0042	0.4758
CHAC1	0.00720268	0.475401
MGC57346-CRHR1	0.0149492	0.475334
TEAD1	0.0412	0.4732
C11orf53	0.00295982	0.472934
PTPRCAP	0.00604794	0.471275
FEZ1	0.0145712	0.470291
CDH3	0.0251601	0.466507
HS3ST5	0.0420312	0.465093
FBXO32	0.0439549	0.459185
CGB5	0.0167168	0.45783
COL15A1	0.0449251	0.454581
P00021011	0.0304599	0.453295
CHRD	0.0312181	0.451259
MVP	0.0211305	0.450222
KLHDC7B	0.0495631	0.448847
FHOD3	0.00527291	0.44557
lnc-TNFRSF10B-1	0.00887413	0.445397
JPH4	0.0140883	0.445259
OCLN	0.024462	0.444788
CTGF	0.01254	0.4433
AXL	0.0269	0.4411
PLEKHH2	0.012429	0.438786
FZD4	0.0249025	0.433124
XLOC_l2_014048	0.0486654	0.427284
KRT4	0.0221126	0.426058
NPR3	0.0131512	0.424512
LOC101930053	0.0341207	0.423945
AMOTL2	0.0481	0.4216
TEAD4	0.0047	0.4178
LOC100506368	0.0338161	0.416689
WWC1	0.0298	0.4166
DVL2	0.0198	0.4156
NGFR	0.00187487	0.415446
ICA1	0.0352456	0.414653
SNORD90	0.0228269	0.414318
lnc-EIF2AK3-1	0.0210716	0.411975
lnc-RP11-17M16.1.1-7	0.00102335	0.411386
CCNA2	0.0364	0.4098
CYS1	0.024509	0.409578
DCHS1	0.0419	0.4089
FAM65C	0.0488853	0.407452
CALB2	0.0289356	0.406693
SEMA3B-AS1	0.00165739	0.405926
FUT1	0.00129997	0.403788
XLOC_l2_002171	0.0326908	0.403585
CXCL14	0.019217	0.400791
MOB3B	0.0085	0.4001
YAP1	0.0391	0.3988
GDF15	0.00901071	0.397037
TPM3	0.0264065	0.396571
COL14A1	0.000425437	0.394313
SAV1	0.0415	0.3917
P3385351	0.0468294	0.391338
PI15	0.00172214	0.387379
LOC283575	0.0430492	0.379038
CPNE5	0.0373553	0.378783
C10orf105	0.0262555	0.377597
STK3	0.0328	0.3711
P0008432	0.0359441	0.370147
AJUBA	0.0358	0.3697
FBN3	0.00759254	0.367109
NEK8	0.0339	0.3665
WTIP	0.0332	0.3652
BDNF	0.0355233	0.361906
LIMS2	0.00804576	0.361036
TSPAN18	0.038384	0.360958
CPO	0.0352957	0.353678
MOB1B	0.0325	0.3519
CNDP1	0.0334574	0.351821
AQP1	0.0315388	0.351594
DKK2	0.0119473	0.343942
EMP1	0.0143543	0.334807
FGF21	0.0314934	0.332517
SBSN	0.0441711	0.328861
AMOTL1	0.0361	0.3269
CYR61	0.0132	0.3256
P00017270	0.00504808	0.323823
TJP1	0.0012	0.3221
WWC2	0.0323	0.3199
FAT4	0.0053	0.3192
LATS2	0.0158	0.3125
INMT	0.0275848	0.308218
ENTPD8	0.0271586	0.304572
lnc-C9orf107-2	0.0218025	0.304036
TGM1	0.00489333	0.298965
AMIGO2	0.00469845	0.272006
ABCB5	0.0118862	0.268633
WWC3	0.0039	0.2652
P0009734	0.0312901	0.253091
DOK7	0.0226235	0.238987
SCARA5	0.0187217	0.218112
lnc-ACTR2-3	0.0266376	0.207998
SHANK2	0.0395	0.2058
STK4	0.0098	0.2019
LINC01556	0.0184608	0.194067
LINC01186	0.0168864	0.18665
LOC100131043	0.0308205	0.166665
HSD17B2	0.00065121	0.160033
KANK4	0.000881969	0.128948
lnc-UTP11L-2	0.00934992	0.0573079
