# Supplementary material for: A cofactor-induced repressive type of transcription factor condensation can be induced by synthetic peptides to suppress tumorigenesis
Source: EMBO J. 2024 Oct 2;43(22):5586–612. doi: 10.1038/s44318-024-00257-4 (PMC11574045; doi:10.1038/s44318-024-00257-4)
Supplement: Supplementary file 7 — Movie EV2 [file 44318_2024_257_MOESM7_ESM.zip]

Archive with 4 entries (4 files):
- Movie EV2.docx
- __MACOSX/._Movie EV2.docx
- Movie EV2.mp4
- __MACOSX/._Movie EV2.mp4
