# Supplementary material for: A cofactor-induced repressive type of transcription factor condensation can be induced by synthetic peptides to suppress tumorigenesis
Source: EMBO J. 2024 Oct 2;43(22):5586–612. doi: 10.1038/s44318-024-00257-4 (PMC11574045; doi:10.1038/s44318-024-00257-4)
Supplement: Supplementary file 8 — Source data Fig. 1 [file 44318_2024_257_MOESM8_ESM.zip]

Archive with 22 entries (16 files):
- Figure 1/
- __MACOSX/._Figure 1
- Figure 1/1F/
- __MACOSX/Figure 1/._1F
- Figure 1/1G/
- __MACOSX/Figure 1/._1G
- Figure 1/1B/
- __MACOSX/Figure 1/._1B
- Figure 1/1E/
- __MACOSX/Figure 1/._1E
- Figure 1/1D/
- __MACOSX/Figure 1/._1D
- Figure 1/1F/Figure 1F condensed fraction.xlsx
- __MACOSX/Figure 1/1F/._Figure 1F condensed fraction.xlsx
- Figure 1/1G/Figure 1G_quantification.xlsx
- __MACOSX/Figure 1/1G/._Figure 1G_quantification.xlsx
- Figure 1/1B/Figure 1B_Numerical Data.xlsx
- __MACOSX/Figure 1/1B/._Figure 1B_Numerical Data.xlsx
- Figure 1/1E/Figure 1E normalized fluorecent intensity.xlsx
- __MACOSX/Figure 1/1E/._Figure 1E normalized fluorecent intensity.xlsx
- Figure 1/1D/Figure 1D condensed fraction.xlsx
- __MACOSX/Figure 1/1D/._Figure 1D condensed fraction.xlsx
