# Supplementary material for: A cofactor-induced repressive type of transcription factor condensation can be induced by synthetic peptides to suppress tumorigenesis
Source: EMBO J. 2024 Oct 2;43(22):5586–612. doi: 10.1038/s44318-024-00257-4 (PMC11574045; doi:10.1038/s44318-024-00257-4)
Supplement: Supplementary file 8 — Source data Fig. 1 [file 44318_2024_257_MOESM8_ESM.zip › Figure 1/1F/Figure 1F condensed fraction.xlsx]

## Sheet: Sheet1
Condensed fraction (%)
Glucose (+)	Glucose (-)	Glucose (+) +YAP KO	Glucose (-) +YAP KO	Flag-YAP+YAP KO	Glucose (-) +Flag-YAP+YAP KO
15.5949	45.1066	14.2857	50	7.74812	51.1131
15.3846	42.4206	14.2857	50	16.6666	53.3336
11.1126	44.6986	9.09095	50.5572	14.2857	32.5
9.0276	30.0007	18.1818	40.0002	14.2844	40
16.6667	47.4474	13.0435	33.3334	21.4103	22.2222
13.99	40	20	33.3333	5.89896	36.6667
12.8353	45.6871	10.0506	28.5714	19.4856	51.1766
17.5698	33.3333	33.3333	50.0311	16.5493	30.0239
