# Supplementary material for: A cofactor-induced repressive type of transcription factor condensation can be induced by synthetic peptides to suppress tumorigenesis
Source: EMBO J. 2024 Oct 2;43(22):5586–612. doi: 10.1038/s44318-024-00257-4 (PMC11574045; doi:10.1038/s44318-024-00257-4)
Supplement: Supplementary file 8 — Source data Fig. 1 [file 44318_2024_257_MOESM8_ESM.zip › Figure 1/1G/Figure 1G_quantification.xlsx]

## Sheet: Sheet1
GFP-YAP (40uM)	GFP-TEAD4 (40uM)	GFP-TEAD4 (80uM)
0.0624793	7.88744e-05	0.000177014
0.00415202	3.97168e-05	5.92136e-05
0.0554084	3.96398e-05	0.000137832
0.0753278	0.000256612	7.88744e-05
0.0774451	5.93681e-05	0.000137908
0.0832102	5.94449e-05	0.000118317
0.045983	7.88744e-05	3.96296e-05
0.077219	9.89584e-05	0.000118317
0.082394	3.98609e-05	0.000118317
0.064798	9.87264e-05	9.88029e-05
