# Supplementary material for: A cofactor-induced repressive type of transcription factor condensation can be induced by synthetic peptides to suppress tumorigenesis
Source: EMBO J. 2024 Oct 2;43(22):5586–612. doi: 10.1038/s44318-024-00257-4 (PMC11574045; doi:10.1038/s44318-024-00257-4)
Supplement: Supplementary file 8 — Source data Fig. 1 [file 44318_2024_257_MOESM8_ESM.zip › Figure 1/1E/Figure 1E normalized fluorecent intensity.xlsx]

## Sheet: Sheet1
Time (s)	Normalized fluorecent intensity
-9.1	1	0.994906	0.965327	0.936284	0.983422	1	0.998373	0.995057	0.986191	0.917979	1	0.996287	1	0.984905	0.984749	0.989749	1	0.97126	1	0.959333	0.998716	0.968249	0.974285	0.967101	0.909165
-7.802	0.998584	0.996564	0.963774	0.909393	0.980157	1	0.998702	0.995016	0.981117	0.908386	0.999394	0.990954	1	0.975506	0.980746	0.985604	0.999713	0.963109	0.99951	0.806275	0.995865	0.917234	0.904087	0.946413	0.864706
-6.505	0.998502	0.995189	0.960085	0.908385	0.985652	0.999136	0.999247	0.99326	0.975709	0.914389	1	0.98766	1	0.984812	0.981781	0.982452	0.999267	0.954874	1	0.788941	0.984706	0.901961	0.913452	0.935024	0.87071
-5.207	0.997222	0.99527	0.958649	0.927955	0.977504	0.997696	0.999729	0.9894	0.983961	0.907089	0.999151	0.987451	1	0.986275	0.977832	0.98208	0.998023	0.961569	0.999878	0.777882	0.978467	0.896904	0.89839	0.927721	0.835753
-3.91	0.994472	0.989448	0.966181	0.918245	0.98685	0.994373	1	0.985703	0.986247	0.907843	0.999515	0.985621	0.999189	0.988547	0.979385	0.983197	0.992922	0.967143	0.997488	0.755765	0.979323	0.886309	0.905414	0.926758	0.816325
0	0.0846405	0.226706	0.236908	0.104791	0.161254	0.183782	0.304887	0.0881536	0.0991729	0.0317647	0.1717	0.258327	0.124848	0.0593526	0.0611656	0.0896004	0.142133	0.340056	0.262377	0.144627	0.160285	0.135535	0.0714077	0.145896	0.132373
1.298	0.167756	0.338332	0.350696	0.151661	0.28759	0.278941	0.45089	0.170486	0.181266	0.0753544	0.295411	0.398196	0.233908	0.129163	0.116558	0.16071	0.223912	0.522633	0.360723	0.195765	0.219572	0.176883	0.118193	0.209111	0.216367
2.595	0.240087	0.417693	0.446706	0.193905	0.425917	0.35358	0.597368	0.263152	0.267087	0.120079	0.413015	0.522522	0.355837	0.215173	0.177165	0.230629	0.32251	0.697884	0.444956	0.258217	0.276247	0.21846	0.172205	0.279422	0.301375
3.893	0.304112	0.482547	0.528638	0.223224	0.521373	0.403297	0.690125	0.338544	0.313815	0.155746	0.488406	0.600818	0.443361	0.270985	0.225274	0.26859	0.38738	0.764121	0.477679	0.292521	0.306632	0.243113	0.202775	0.32261	0.382558
5.19	0.367456	0.538827	0.597699	0.254537	0.623375	0.427552	0.763456	0.401174	0.382101	0.188383	0.540524	0.682939	0.513336	0.322876	0.260352	0.297697	0.456642	0.807202	0.508372	0.312583	0.344518	0.266186	0.236407	0.360181	0.425512
6.488	0.418736	0.576212	0.647373	0.291515	0.704285	0.478594	0.830052	0.451981	0.43663	0.219603	0.587418	0.761626	0.580532	0.355818	0.299793	0.327149	0.483271	0.849924	0.528791	0.336583	0.373	0.2861	0.268352	0.38007	0.425382
7.785	0.459314	0.600878	0.680597	0.306434	0.768165	0.507724	0.877767	0.508132	0.488023	0.245507	0.650201	0.820739	0.639026	0.404018	0.346012	0.351246	0.510309	0.857852	0.5604	0.341651	0.388611	0.30752	0.284626	0.398153	0.395444
9.083	0.511738	0.634443	0.728702	0.330807	0.84925	0.532263	0.91904	0.539262	0.514424	0.257074	0.695065	0.884096	0.682102	0.42752	0.392724	0.364527	0.535746	0.856267	0.575845	0.37809	0.40803	0.318211	0.307923	0.41438	0.433826
10.38	0.538017	0.639766	0.758708	0.338147	0.915162	0.547384	0.954189	0.57783	0.530939	0.280915	0.730386	0.900515	0.731388	0.460728	0.4244	0.380326	0.527199	0.879543	0.592206	0.395891	0.422157	0.337574	0.334012	0.423283	0.516267
11.677	0.578322	0.66622	0.791811	0.341178	0.966827	0.574905	0.973008	0.60632	0.553767	0.393681	0.753617	0.900487	0.771504	0.482668	0.457412	0.400632	0.560604	0.878795	0.607847	0.42454	0.435978	0.344371	0.351558	0.435447	0.54781
12.975	0.616149	0.673575	0.802751	0.478838	1.00314	0.603798	0.997234	0.643886	0.574174	0.431055	0.776934	0.901687	0.802881	0.511023	0.486063	0.406915	0.577188	0.897612	0.616617	0.444812	0.448391	0.605964	0.362727	0.441893	0.547128
14.272	0.646215	0.694339	0.853069	0.523116	1.0211	0.62881	1.00194	0.678854	0.61703	0.435759	0.80906	0.897331	0.835377	0.516175	0.512647	0.42009	0.603408	0.898121	0.611643	0.492896	0.465907	0.706303	0.377335	0.446081	0.543601
15.57	0.67146	0.70141	0.878851	0.54705	1.02248	0.642062	1.01251	0.715045	0.670885	0.526874	0.822791	0.894902	0.869571	0.539544	0.53295	0.42852	0.620808	0.888877	0.619431	0.53256	0.470971	0.796649	0.476544	0.445655	0.553557
16.867	0.698339	0.727132	0.910305	0.569907	1.02474	0.673108	1.00319	0.736424	0.685098	0.555033	0.843517	0.892277	0.891632	0.566835	0.557528	0.481194	0.632829	0.902878	0.615962	0.567492	0.482356	0.804585	0.484859	0.452326	0.55736
18.165	0.716531	0.743752	0.953302	0.580837	1.03798	0.693483	1.01164	0.765808	0.708263	0.575975	0.851721	0.912549	0.916474	0.578935	0.575939	0.488907	0.639537	0.912093	0.639392	0.651679	0.491456	0.808038	0.497132	0.452477	0.524066
19.462	0.7378	0.73079	0.969954	0.62695	1.04367	0.711893	1.02304	0.780228	0.696571	0.58403	0.866878	0.90501	0.932939	0.593096	0.60331	0.541369	0.672908	0.921277	0.642075	0.657418	0.502194	0.813366	0.588132	0.451047	0.543794
20.76	0.759913	0.768174	0.982504	0.655351	1.04937	0.732788	1.04041	0.800385	0.719697	0.601363	0.873613	0.916151	0.969407	0.598116	0.627597	0.54015	0.683465	0.923371	0.637298	0.655617	0.493779	0.82211	0.601823	0.469005	0.561871
