# Supplementary material for: A cofactor-induced repressive type of transcription factor condensation can be induced by synthetic peptides to suppress tumorigenesis
Source: EMBO J. 2024 Oct 2;43(22):5586–612. doi: 10.1038/s44318-024-00257-4 (PMC11574045; doi:10.1038/s44318-024-00257-4)
Supplement: Supplementary file 8 — Source data Fig. 1 [file 44318_2024_257_MOESM8_ESM.zip › Figure 1/1D/Figure 1D condensed fraction.xlsx]

## Sheet: Sheet1
Condensed fraction （%）
Glucose (+)	Glucose (-)	Glucose (+) +1,6-Hex
12.9646	33.3333	21.0565
11.1234	33.8702	5.47313
12.8284	36.5562	13.3606
6.80612	33.3432	20.0262
5.5728	30.0026	15.4185
12.5103	34	13.3781
11.1146	35.6119	13.658
12.5038	29.174	9.18
13.048	26.779	10.5344
10	29.3341	14.6011
