# Supplementary material for: A cofactor-induced repressive type of transcription factor condensation can be induced by synthetic peptides to suppress tumorigenesis
Source: EMBO J. 2024 Oct 2;43(22):5586–612. doi: 10.1038/s44318-024-00257-4 (PMC11574045; doi:10.1038/s44318-024-00257-4)
Supplement: Supplementary file 9 — Source data Fig. 2 [file 44318_2024_257_MOESM9_ESM.zip]

Archive with 36 entries (28 files):
- Figure 2/
- __MACOSX/._Figure 2
- Figure 2/.DS_Store
- __MACOSX/Figure 2/._.DS_Store
- Figure 2/2G/
- __MACOSX/Figure 2/._2G
- Figure 2/2I/
- __MACOSX/Figure 2/._2I
- Figure 2/2H/
- __MACOSX/Figure 2/._2H
- Figure 2/2F/
- __MACOSX/Figure 2/._2F
- Figure 2/2D/
- __MACOSX/Figure 2/._2D
- Figure 2/2E/
- __MACOSX/Figure 2/._2E
- Figure 2/2B/
- __MACOSX/Figure 2/._2B
- Figure 2/2G/Figure 2G quantification.xlsx
- __MACOSX/Figure 2/2G/._Figure 2G quantification.xlsx
- Figure 2/2I/empty vector.fcs
- __MACOSX/Figure 2/2I/._empty vector.fcs
- Figure 2/2I/VGLL4.fcs
- __MACOSX/Figure 2/2I/._VGLL4.fcs
- Figure 2/2I/VGLL4_Hex.fcs
- __MACOSX/Figure 2/2I/._VGLL4_Hex.fcs
- Figure 2/2H/Figure 2H mRNA expression.xlsx
- __MACOSX/Figure 2/2H/._Figure 2H mRNA expression.xlsx
- Figure 2/2F/Figure 2F quantification.xlsx
- __MACOSX/Figure 2/2F/._Figure 2F quantification.xlsx
- Figure 2/2D/Figure 2D_quantification of condensed fraction.xlsx
- __MACOSX/Figure 2/2D/._Figure 2D_quantification of condensed fraction.xlsx
- Figure 2/2E/Figure 2E normalized fluorecent intensity.xlsx
- __MACOSX/Figure 2/2E/._Figure 2E normalized fluorecent intensity.xlsx
- Figure 2/2B/Figure 2B_Z score based analysis.xlsx
- __MACOSX/Figure 2/2B/._Figure 2B_Z score based analysis.xlsx
