# Supplementary material for: A cofactor-induced repressive type of transcription factor condensation can be induced by synthetic peptides to suppress tumorigenesis
Source: EMBO J. 2024 Oct 2;43(22):5586–612. doi: 10.1038/s44318-024-00257-4 (PMC11574045; doi:10.1038/s44318-024-00257-4)
Supplement: Supplementary file 9 — Source data Fig. 2 [file 44318_2024_257_MOESM9_ESM.zip › Figure 2/2G/Figure 2G quantification.xlsx]

## Sheet: Sheet1
TEAD4 condensed fraction					RFXANK condensed fraction
NaCl +	NaCl ++	NaCl +++			NaCl +	NaCl ++	NaCl +++
0.510553	0.13272	0.039388			0.407742	0.240823	0.037473
0.308372	0.131068	0.039187			0.214089	0.131178	0.115285
0.278134	0.106597	0.038876			0.211269	0.123526	0.085755
0.263646	0.083346	0.095203			0.196945	0.109506	0.078591
0.263415	0.068532	0.092764			0.196038	0.099108	0.055549
0.218453	0.066816	0.088556			0.191038	0.093765	0.053846
0.193788	0.057818	0.021654			0.180463	0.088103	0.051692
0.18111	0.055138	0.021541			0.166777	0.068293	0.05149
0.166968	0.049246	0.021466			0.137302	0.060358	0.047916
0.165121	0.046059	0.021003			0.131935	0.044737	0.027311
