# Supplementary material for: A cofactor-induced repressive type of transcription factor condensation can be induced by synthetic peptides to suppress tumorigenesis
Source: EMBO J. 2024 Oct 2;43(22):5586–612. doi: 10.1038/s44318-024-00257-4 (PMC11574045; doi:10.1038/s44318-024-00257-4)
Supplement: Supplementary file 9 — Source data Fig. 2 [file 44318_2024_257_MOESM9_ESM.zip › Figure 2/2H/Figure 2H mRNA expression.xlsx]

## Sheet: Sheet1
e.v.	VGLL4	VGLL4+1,6-Hex
0.91	0.53	1.31
0.99	0.6	0.86
1.13	0.62	1.18
