# Supplementary material for: A cofactor-induced repressive type of transcription factor condensation can be induced by synthetic peptides to suppress tumorigenesis
Source: EMBO J. 2024 Oct 2;43(22):5586–612. doi: 10.1038/s44318-024-00257-4 (PMC11574045; doi:10.1038/s44318-024-00257-4)
Supplement: Supplementary file 9 — Source data Fig. 2 [file 44318_2024_257_MOESM9_ESM.zip › Figure 2/2F/Figure 2F quantification.xlsx]

## Sheet: condensed fraction
TEAD4 condensed fraction					VGLL4 condensed fraction
NaCl +	NaCl ++	NaCl +++			NaCl +	NaCl ++	NaCl +++
0.361773	0.1612	0.366409			0.683991	0.133618	0.097007
0.46631	0.159158	0.12727			0.332031	0.213701	0.0438909
0.43729	0.147574	0.12583			0.312696	0.135609	0.0436134
0.546653	0.247632	0.114967			0.387593	0.16789	0.0402496
0.335067	0.22171	0.070508			0.303294	0.144592	0.0339395
0.584896	0.202702	0.0678206			0.35291	0.150111	0.0439291
0.346074	0.320399	0.0668129			0.34413	0.148804	0.0831588
0.402911	0.341931	0.0571655			0.622185	0.167657	0.0331523
0.494405	0.129828	0.0543879			0.506451	0.202609	0.0292102
0.387698	0.272265	0.0512408			0.3607	0.243604	0.128422
