# Supplementary material for: A cofactor-induced repressive type of transcription factor condensation can be induced by synthetic peptides to suppress tumorigenesis
Source: EMBO J. 2024 Oct 2;43(22):5586–612. doi: 10.1038/s44318-024-00257-4 (PMC11574045; doi:10.1038/s44318-024-00257-4)
Supplement: Supplementary file 9 — Source data Fig. 2 [file 44318_2024_257_MOESM9_ESM.zip › Figure 2/2D/Figure 2D_quantification of condensed fraction.xlsx]

## Sheet: Condensed fraction
Condensed fraction （%）
e.v.	VGLL4	VGLL4+1,6-Hex	RFXANK	RFXANK+1,6-Hex
10.004	31.2622	9.13787	37.5428	16.6669
10.7623	58.3357	12.5957	33.3337	14.8176
9.95049	38.0997	14.9697	44.4467	7.24084
16.6672	50.0073	8.8457	47.0652	10.9563
8.62221	50.0033	19.5965	51.3041	7.42272
9.1566	46.4819	5.91187	37.5405	17.3314
9.88743	42.8861	12.4288	26.519	13.9272
18.9872	42.8738	9.63098	36.7045	12.5028
13.8048	35.7201	14.499	37.5001	15.7407
