# Supplementary material for: A cofactor-induced repressive type of transcription factor condensation can be induced by synthetic peptides to suppress tumorigenesis
Source: EMBO J. 2024 Oct 2;43(22):5586–612. doi: 10.1038/s44318-024-00257-4 (PMC11574045; doi:10.1038/s44318-024-00257-4)
Supplement: Supplementary file 9 — Source data Fig. 2 [file 44318_2024_257_MOESM9_ESM.zip › Figure 2/2E/Figure 2E normalized fluorecent intensity.xlsx]

## Sheet: Sheet1
Time (s)	Normalized fluorecent intensity
-9.1	1	0.994906	0.965327	0.983421	1	0.998371	0.995057	0.986191	1	0.996288	1	0.984905	0.984749	1	0.971261	0.990698
-7.802	0.998584	0.996564	0.963774	0.980157	1	0.998703	0.995016	0.981117	0.999394	0.990954	1	0.975506	0.980746	0.999713	0.963109	0.988222
-6.505	0.998502	0.995189	0.960085	0.985652	0.999136	0.999246	0.99326	0.975709	1	0.98766	1	0.984812	0.981781	0.999267	0.954874	0.987678
-5.207	0.997222	0.99527	0.958649	0.977504	0.997696	0.999729	0.9894	0.983961	0.999151	0.987451	1	0.986275	0.977832	0.998023	0.961569	0.987315
-3.91	0.994472	0.989448	0.966181	0.98685	0.994372	1	0.985703	0.986247	0.999515	0.985621	0.999189	0.988547	0.979385	0.992922	0.967143	0.987706
0	0.0846405	0.225551	0.228693	0.161254	0.183782	0.304887	0.0881536	0.0991729	0.1717	0.258327	0.124848	0.0593526	0.0611656	0.142133	0.340056	0.168914
1.298	0.167756	0.336608	0.338536	0.28759	0.278941	0.45089	0.170486	0.181266	0.295411	0.398196	0.233908	0.129163	0.116558	0.223912	0.522633	0.275457
2.595	0.240087	0.415565	0.431217	0.398779	0.331051	0.559306	0.246385	0.25007	0.386699	0.489229	0.333164	0.201463	0.165877	0.301961	0.653417	0.360285
3.893	0.304112	0.480089	0.510309	0.488153	0.377601	0.646154	0.316973	0.29382	0.457287	0.562536	0.415112	0.253719	0.21092	0.362697	0.715434	0.426328
5.19	0.367456	0.536082	0.576975	0.583656	0.40031	0.714811	0.375613	0.357755	0.506084	0.639425	0.480629	0.302303	0.243764	0.427547	0.75577	0.484545
6.488	0.418736	0.573277	0.624927	0.659411	0.4481	0.777164	0.423182	0.40881	0.54999	0.713098	0.543543	0.333147	0.280692	0.452479	0.79577	0.533488
7.785	0.459314	0.597817	0.656999	0.71922	0.475374	0.82184	0.475756	0.456928	0.608773	0.768444	0.59831	0.378276	0.323965	0.477794	0.803193	0.5748
9.083	0.511737	0.631211	0.703436	0.795139	0.498349	0.860483	0.504902	0.481647	0.650778	0.827765	0.638641	0.40028	0.367702	0.50161	0.801709	0.611693
10.38	0.538017	0.636507	0.732401	0.856851	0.512507	0.893394	0.541013	0.49711	0.683849	0.843137	0.684787	0.431373	0.397358	0.493608	0.823501	0.637694
11.677	0.578322	0.662826	0.764356	0.905225	0.538274	0.911011	0.567688	0.518483	0.705599	0.843111	0.722346	0.451914	0.428268	0.524884	0.822801	0.663007
12.975	0.616149	0.670144	0.774917	0.939227	0.565326	0.933695	0.602859	0.537589	0.727431	0.844235	0.751724	0.478462	0.455093	0.540411	0.84042	0.685179
14.272	0.646215	0.690803	0.823491	0.956041	0.588745	0.9381	0.6356	0.577716	0.75751	0.840157	0.78215	0.483287	0.479984	0.564961	0.840896	0.707044
15.57	0.67146	0.697837	0.848379	0.957332	0.601152	0.947994	0.669485	0.628139	0.770366	0.837882	0.814165	0.505167	0.498992	0.581253	0.832241	0.724123
16.867	0.698339	0.723428	0.878742	0.959446	0.63022	0.939276	0.689502	0.641446	0.789772	0.835425	0.834821	0.530719	0.522004	0.592508	0.84535	0.740733
18.165	0.716531	0.739964	0.920248	0.971845	0.649297	0.947179	0.717014	0.663135	0.797453	0.854405	0.85808	0.542048	0.539243	0.598788	0.853978	0.757947
19.462	0.7378	0.727067	0.936323	0.977175	0.666534	0.957858	0.730515	0.652188	0.811643	0.847346	0.873496	0.555307	0.564869	0.630033	0.862577	0.768715
20.76	0.759913	0.764261	0.948437	0.982506	0.686097	0.974118	0.749387	0.673841	0.81795	0.857778	0.90764	0.560006	0.587609	0.639917	0.864538	0.784933
22.057	0.751825	0.772711	0.950534	0.982271	0.722832	0.975867	0.772569	0.682093	0.829028	0.851948	0.915483	0.571678	0.614107	0.64674	0.846947	0.792442
23.355	0.761683	0.77922	0.959192	0.981331	0.732159	0.978733	0.786908	0.656909	0.833637	0.860627	0.922549	0.587146	0.62982	0.67349	0.848403	0.799454
24.652	0.780556	0.801536	0.954883	0.988235	0.748665	0.978793	0.801307	0.640628	0.833717	0.855922	0.928499	0.572238	0.629602	0.701801	0.852129	0.804567
