# Supplementary material for: A cofactor-induced repressive type of transcription factor condensation can be induced by synthetic peptides to suppress tumorigenesis
Source: EMBO J. 2024 Oct 2;43(22):5586–612. doi: 10.1038/s44318-024-00257-4 (PMC11574045; doi:10.1038/s44318-024-00257-4)
Supplement: Supplementary file 9 — Source data Fig. 2 [file 44318_2024_257_MOESM9_ESM.zip › Figure 2/2B/Figure 2B_Z score based analysis.xlsx]

## Sheet: Z score of condensed fraction
Genes	Z score of condensed fraction
AMOTL1	-0.07934
ARID3A	-2.88985
ARID3B	-3.53039
BAHCC1	-0.13904
BAP1	1.08527
BRAT1	0.322847
BRCC3	0.451268
BRD4	-1.67518
CCDC124	-3.01315
CCDC125	-0.56667
CCDC172	-0.28392
CCDC174	-3.46304
CCDC47	-1.12444
CCDC6	1.06166
CCDC85B	0.799007
CCNDBP1	0.719504
CDKN2AIP	0.286506
CDR2	-1.27056
CEP55	0.272447
CEP70	1.61456
CHD4	0.809358
CRTC3	-3.52475
CSDE1	-3.16322
CTBP1	-2.45678
CTCF	-3.58174
DDX21	-2.76417
DLG3	0.762098
DLGAP5	-0.17558
DRAP1	0.533268
DYDC1	1.3693
EBF3	-0.51566
EMSY	-3.5494
ERCC2	0.360324
FAM181A	-0.06321
FBXO7	-1.49244
FBXW2	0.012908
FN1	-2.48345
GATAD2A	-0.27286
GATAD2B	-0.13467
GCFC2	-3.42897
GNB1L	0.212198
GOLGA2	-3.18528
GTF2E2	-1.86014
GTF3C1	0.404895
GTF3C2	-0.68879
GTF3C3	1.22482
GTF3C5	-0.4712
HAUS1	0.246589
HDAC1	-1.01436
HDAC2	-3.47331
HOMEZ	-1.60405
ILF2	-0.78114
ILF3	-3.18942
INCA1	-0.93073
JUN	-2.74543
KDM1A	0.426872
KIAA0753	1.34786
KRT27	-1.66993
KRT31	-3.23398
KRT40	-1.58445
LDOC1	-3.66839
LRRC59	0.699883
LRWD1	-1.80497
LYPLA1	0.762055
LZTS2	-2.38933
MCM4	-0.05335
MED1	-0.2084
MED15	-1.39639
MED16	-0.64836
MED18	-0.57635
MED20	-0.59343
MED24	-2.42544
MED27	-2.09536
MED28	0.37425
MED31	-2.32514
MED6	-0.29806
MED8	-2.759
MEF2D	-0.36904
MRTFB	-2.46607
MSANTD2	-1.11031
MTUS2	0.849462
MYH7	-3.06237
MYPOP	-1.49336
NCOA6	-0.76501
NCOR1	0.767211
NFKB1	-1.50248
NUTM1	0.124844
P300	1.27962
PARN	1.18171
PFKM	-0.44555
PNMA1	1.37166
POU2F1	-0.52056
PRDM14	-3.11912
PRKAR1B	-2.22141
PURA	0.133534
RABGEF1	0.382357
RAD18	-1.96993
RAD21	-0.7943
RASSF10	-2.02733
RBBP4	-1.27259
RBX1	-3.45058
RCOR1	-2.47734
RCOR2	-0.03767
RCOR3	1.43215
RECQL	0.424283
RELA	-1.96041
RFX5	-2.53775
RFXANK	-3.94054
RNF20	-1.04839
RPA1	1.79345
RTRAF	-0.42298
RUNDC3A	0.208878
RUNX1	0.75305
SAT1	0.915636
SATB1	-1.9592
SESTD1	-1.03941
SKI	-1.21695
SMARCA4	0.813193
SMARCA5	0.088257
SMARCB1	0.105631
SMARCC1	-0.66197
SMARCC2	0.394018
SMARCD1	1.09288
SMARCD2	-0.65471
SMARCD3	-2.09764
SMARCE1	-0.54025
SMU1	-2.44228
SNX6	-2.57582
SORBS3	1.35326
SP2	-1.37074
SSX2IP	-1.54098
STAT3	-1.27568
SUDS3	-1.01036
TADA1	-2.04265
TADA2A	-2.12532
TADA3	1.83538
TAF12	0.333131
TAF6	-1.12911
TAF9B	1.28981
TARDBP	0.93669
TBL1 X	0.125271
TBL1XR1	-2.25256
TCF4	-0.65546
TEAD1	1.70846
TEAD2	0.884896
TEAD3	-2.0358
TEAD4	1.0247
TFCP2	0.388184
TFDP1	-1.54602
TFE3	1.24897
TLE1	1.30679
TLE3	-1.25512
TLE4	0.330651
TLE5	1.20987
TRAF1	-1.52839
TRIM24	-0.33818
TRIM25	0.368817
TRIM27	0.6006
TRIM28	-1.91792
TRIM3	-1.47268
TRIM33	-2.04812
TRIM54	1.09656
UBAP2L	-1.14613
UBE2M	-3.02981
UCHL1	-0.46092
USP7	-0.65124
VASP	0.515074
VGLL1	0.368182
VGLL2	0.722045
VGLL3	-0.27124
VGLL4	-4.05512
VPS52	-2.60598
VTA1	0.507912
WAC	-2.59201
WDHD1	-1.95383
WDR45	0.09566
WIPI2	-2.6993
WWTR1	1.06341
YAP1	-0.76038
YY1	-4.06816
ZBTB33	-0.4178
ZFP91	-2.25274
ZNF131	0.572838
ZNF143	0.858053
ZNF148	-0.11199
ZNF24	1.11541
ZNF384	0.701018
ZNF429	-0.05335
ZNF569	0.059064
ZNF570	0.804452
ZNF655	-2.33319
ZNF658	-0.33388

## Sheet: Z score of cell growth
Genes	Z score of cell growth
AMOTL1	-1.47833
ARID3A	0.705006
ARID3B	3.04005
BAHCC1	-0.87928
BAP1	-0.71533
BRAT1	0.172318
BRCC3	-0.33483
BRD4	0.357686
CCDC124	0.814912
CCDC125	0.214714
CCDC172	0.270626
CCDC174	1.37539
CCDC47	-0.19679
CCDC6	-0.85905
CCDC85B	0.107161
CCNDBP1	-0.44432
CDKN2AIP	-0.2247
CDR2	-0.6124
CEP55	-0.29518
CEP70	-1.43583
CHD4	0.180662
CRTC3	2.86054
CSDE1	0.701314
CTBP1	0.049761
CTCF	3.34711
DDX21	0.061533
DLG3	-0.32873
DLGAP5	-0.7127
DRAP1	-1.19388
DYDC1	-0.40261
EBF3	0.072571
EMSY	3.11173
ERCC2	0.239545
FAM181A	0.376224
FBXO7	-0.00238
FBXW2	-0.26679
FN1	-0.87561
GATAD2A	-1.06
GATAD2B	-0.71345
GCFC2	0.180817
GNB1L	0.013625
GOLGA2	1.43114
GTF2E2	-0.64604
GTF3C1	1.32715
GTF3C2	-0.23007
GTF3C3	-0.46113
GTF3C5	1.10423
HAUS1	-0.81954
HDAC1	0.946425
HDAC2	-0.37113
HOMEZ	-0.59811
ILF2	0.345463
ILF3	0.291277
INCA1	-0.52586
JUN	0.602613
KDM1A	-0.69372
KIAA0753	-0.10626
KRT27	-0.5622
KRT31	-1.60818
KRT40	-1.77741
LDOC1	3.08005
LRRC59	-1.2432
LRWD1	-0.627
LYPLA1	-0.41121
LZTS2	0.15641
MCM4	-0.32911
MED1	-2.00558
MED15	-0.12329
MED16	0.014565
MED18	-0.488
MED20	-0.61968
MED24	-0.01831
MED27	2.12151
MED28	-1.34046
MED31	0.765191
MED6	-2.01411
MED8	-0.28767
MEF2D	-0.19691
MRTFB	0.827124
MSANTD2	0.528403
MTUS2	-0.54155
MYH7	-0.66484
MYPOP	2.07928
NCOA6	1.94164
NCOR1	0.179784
NFKB1	0.505811
NUTM1	0.289802
P300	-0.55282
PARN	-1.02573
PFKM	-0.34126
PNMA1	-1.63077
POU2F1	0.374718
PRDM14	0.124436
PRKAR1B	0.404804
PURA	0.937077
RABGEF1	0.349114
RAD18	-0.71026
RAD21	-0.01824
RASSF10	-0.14953
RBBP4	-0.81428
RBX1	-0.76957
RCOR1	-0.05815
RCOR2	0.184564
RCOR3	0.057776
RECQL	-0.15333
RELA	-0.9693
RFX5	-0.91458
RFXANK	3.09378
RNF20	0.483755
RPA1	-0.58851
RTRAF	-0.70987
RUNDC3A	0.343346
RUNX1	-0.63042
SAT1	-0.82393
SATB1	-0.10098
SESTD1	-0.45888
SKI	0.548403
SMARCA4	-0.0333
SMARCA5	0.691594
SMARCB1	-0.59163
SMARCC1	-0.98365
SMARCC2	-0.66034
SMARCD1	-0.42992
SMARCD2	0.457499
SMARCD3	-1.02223
SMARCE1	-2.0018
SMU1	0.49869
SNX6	2.02605
SORBS3	-0.58555
SP2	1.29493
SSX2IP	0.154136
STAT3	0.036574
SUDS3	-0.8381
TADA1	1.9827
TADA2A	2.48628
TADA3	-0.90986
TAF12	-0.02329
TAF6	0.341725
TAF9B	0.124159
TARDBP	-0.05158
TBL1 X	0.656299
TBL1XR1	0.4529
TCF4	-1.54259
TEAD1	-0.49844
TEAD2?	-1.24603
TEAD3	-0.39097
TEAD4	0.69749
TFCP2	0.235046
TFDP1	0.180821
TFE3	-0.13657
TLE1	0.310187
TLE3	-0.67406
TLE4	-0.8936
TLE5	-0.34653
TRAF1	0.102473
TRIM24	-0.17424
TRIM25	-0.37246
TRIM27	-0.52933
TRIM28	1.32124
TRIM3	-0.16728
TRIM33	1.07852
TRIM54	-0.58321
UBAP2L	-0.85628
UBE2M	0.098169
UCHL1	-0.14875
USP7	0.000495
VASP	0.231467
VGLL1	-0.60826
VGLL2	0.12513
VGLL3	-0.72895
VGLL4	3.06182
VPS52	0.622563
VTA1	0.025544
WAC	0.03758
WDHD1	-0.63568
WDR45	0.283839
WIPI2	0.456071
WWTR1	0.028633
YAP1	-0.27806
YY1	3.00092
ZBTB33	0.086909
ZFP91	0.370425
ZNF131	-0.6167
ZNF143	0.311132
ZNF148	-0.4264
ZNF24	-1.44053
ZNF384	-0.98725
ZNF429	-0.17802
ZNF569	-0.25212
ZNF570	-0.21746
ZNF655	0.062508
ZNF658	-0.80126
