# Supplementary material for: A cofactor-induced repressive type of transcription factor condensation can be induced by synthetic peptides to suppress tumorigenesis
Source: EMBO J. 2024 Oct 2;43(22):5586–612. doi: 10.1038/s44318-024-00257-4 (PMC11574045; doi:10.1038/s44318-024-00257-4)
Supplement: Supplementary file 10 — Source data Fig. 3 [file 44318_2024_257_MOESM10_ESM.zip]

Archive with 48 entries (39 files):
- Figure 3/
- __MACOSX/._Figure 3
- Figure 3/3E/
- __MACOSX/Figure 3/._3E
- Figure 3/3C/
- __MACOSX/Figure 3/._3C
- Figure 3/3D/
- __MACOSX/Figure 3/._3D
- Figure 3/3J/
- __MACOSX/Figure 3/._3J
- Figure 3/3H/
- __MACOSX/Figure 3/._3H
- Figure 3/3F/
- __MACOSX/Figure 3/._3F
- Figure 3/3G/
- __MACOSX/Figure 3/._3G
- Figure 3/3I/
- __MACOSX/Figure 3/._3I
- Figure 3/3E/Figure 3E quantification.xlsx
- __MACOSX/Figure 3/3E/._Figure 3E quantification.xlsx
- Figure 3/3C/Native gel_endogenous TEAD4.tif
- __MACOSX/Figure 3/3C/._Native gel_endogenous TEAD4.tif
- Figure 3/3C/SDS_endogenous TEAD4.tif
- __MACOSX/Figure 3/3C/._SDS_endogenous TEAD4.tif
- Figure 3/3C/Native gel_exogenous Flag-TEAD4.tif
- __MACOSX/Figure 3/3C/._Native gel_exogenous Flag-TEAD4.tif
- Figure 3/3C/SDS_enxogenous Flag-TEAD4.tif
- __MACOSX/Figure 3/3C/._SDS_enxogenous Flag-TEAD4.tif
- Figure 3/3D/Input_IB_GFP.tif
- __MACOSX/Figure 3/3D/._Input_IB_GFP.tif
- Figure 3/3D/IP_IB_GFP.tif
- __MACOSX/Figure 3/3D/._IP_IB_GFP.tif
- Figure 3/3D/IP_IB_HA.tif
- __MACOSX/Figure 3/3D/._IP_IB_HA.tif
- Figure 3/3D/Input_IB_HA.tif
- __MACOSX/Figure 3/3D/._Input_IB_HA.tif
- Figure 3/3D/Input_IB_FLAG.tif
- __MACOSX/Figure 3/3D/._Input_IB_FLAG.tif
- Figure 3/3J/Figure 3J quantification.xlsx
- __MACOSX/Figure 3/3J/._Figure 3J quantification.xlsx
- Figure 3/3H/CBB for DSS-Crosslinking.png
- __MACOSX/Figure 3/3H/._CBB for DSS-Crosslinking.png
- Figure 3/3F/Figure 3F quantification.xlsx
- __MACOSX/Figure 3/3F/._Figure 3F quantification.xlsx
- Figure 3/3G/Figure 3G DLS data.xlsx
- __MACOSX/Figure 3/3G/._Figure 3G DLS data.xlsx
- Figure 3/3I/Figure 3I quantification.xlsx
- __MACOSX/Figure 3/3I/._Figure 3I quantification.xlsx
