# Supplementary material for: A cofactor-induced repressive type of transcription factor condensation can be induced by synthetic peptides to suppress tumorigenesis
Source: EMBO J. 2024 Oct 2;43(22):5586–612. doi: 10.1038/s44318-024-00257-4 (PMC11574045; doi:10.1038/s44318-024-00257-4)
Supplement: Supplementary file 10 — Source data Fig. 3 [file 44318_2024_257_MOESM10_ESM.zip › Figure 3/3E/Figure 3E quantification.xlsx]

## Sheet: Sheet1
Condensed fraction (%)
e.v.	VGLL1	VGLL4
14.8455	18.9393	44.4446
15.2943	17.2689	36.3785
15.4698	12.087	33.4453
14.4501	17.9578	50.0085
12.3269	11.9652	25.0008
14.056	12.4352	28.9678
11.6323	19.8482	50.0003
8.10162	15.4714	50.0046
