# Supplementary material for: A cofactor-induced repressive type of transcription factor condensation can be induced by synthetic peptides to suppress tumorigenesis
Source: EMBO J. 2024 Oct 2;43(22):5586–612. doi: 10.1038/s44318-024-00257-4 (PMC11574045; doi:10.1038/s44318-024-00257-4)
Supplement: Supplementary file 10 — Source data Fig. 3 [file 44318_2024_257_MOESM10_ESM.zip › Figure 3/3J/Figure 3J quantification.xlsx]

## Sheet: Sheet1
VGLL4 +TEAD4	VGLL4Mut +TEAD4
0.120475	0.014555
0.120339	0.013891
0.099613	0.011722
0.088043	0.011513
0.217923	0.011322
0.171702	0.011175
0.16633	0.009322
0.164853	0.008106
0.159616	0.007529
0.085564	0.005421
