# Supplementary material for: A cofactor-induced repressive type of transcription factor condensation can be induced by synthetic peptides to suppress tumorigenesis
Source: EMBO J. 2024 Oct 2;43(22):5586–612. doi: 10.1038/s44318-024-00257-4 (PMC11574045; doi:10.1038/s44318-024-00257-4)
Supplement: Supplementary file 10 — Source data Fig. 3 [file 44318_2024_257_MOESM10_ESM.zip › Figure 3/3F/Figure 3F quantification.xlsx]

## Sheet: Sheet1
TEAD4	TEAD4+VGLL1	TEAD4+VGLL4
0.000929	0.001281	0.273936
0.000915	0.001266	0.405357
0.000908	0.001215	0.201499
0.000907	0.000988	0.178444
0.000907	0.000984	0.258357
0.000907	0.00095	0.257329
0.000903	0.000949	0.121361
0.000885	0.000947	0.120529
0.000621	0.000944	0.218399
0.000603	0.000943	0.218263
