# Supplementary material for: A cofactor-induced repressive type of transcription factor condensation can be induced by synthetic peptides to suppress tumorigenesis
Source: EMBO J. 2024 Oct 2;43(22):5586–612. doi: 10.1038/s44318-024-00257-4 (PMC11574045; doi:10.1038/s44318-024-00257-4)
Supplement: Supplementary file 10 — Source data Fig. 3 [file 44318_2024_257_MOESM10_ESM.zip › Figure 3/3G/Figure 3G DLS data.xlsx]

## Sheet: Sheet1
Radius (nm)	TEAD4	TEAD4 +VGLL4	TEAD4 +VGLL4Mut	TEAD4 +VGLL1	TEAD4 +VGLL1Mut
0.541	0.12
0.98	0.54
1.47	3.21
1.96721	5.89
2.38522	15.76
2.82484	17.09
3.0145	18.25
3.17645	13.24
3.96463	10.98
4.86913	4.91
5.82344	1.02
7.89425	0.902
65.42		0.098
79.05		0.14
80.1237		0.65
85.6321		3.12
90.8763		5.01
116.268		11.23
132.334		21.87
153.736		25.89
181.655		20.81
217.909		11.23
275.239		4.78
318.178		2.19
325.032		1.036
50.74
56.02					0.17
60.98					1.98
70.48					3.326
80.35					6.98
110.35					15.13
125.36					28.74
149.08					30.98
180.51					20.15
200.74					15.02
289.32					8.03
330.26					4.05
350.48					1.69
0.41			0.1
0.58			0.14
0.9625			3.21
1.325			8.96
1.689			20.13
2.098			19.06
2.56			15.1
2.89			10.33
3.45			8.79
4.69			6.32
5.96			0.902
6.78
2.12				0.15
3.25				1.09
3.56				1.48
3.89				3.336
4.15				19.21
4.56				19.98
4.98				26.18
5.69				20.98
6.15				15.77
6.74				14.31
6.99				9.88
7.987				5.14
8.65				1.778
9.15
