# Supplementary material for: A cofactor-induced repressive type of transcription factor condensation can be induced by synthetic peptides to suppress tumorigenesis
Source: EMBO J. 2024 Oct 2;43(22):5586–612. doi: 10.1038/s44318-024-00257-4 (PMC11574045; doi:10.1038/s44318-024-00257-4)
Supplement: Supplementary file 10 — Source data Fig. 3 [file 44318_2024_257_MOESM10_ESM.zip › Figure 3/3I/Figure 3I quantification.xlsx]

## Sheet: Sheet1
Condensed fraction (%)
e.v.	VGLL4	VGLL4 Mut
14.8291	37.501	18.1874
5.88329	37.5077	11.7662
13.1764	36.3655	20.0312
13.6372	36.3685	22.5892
5.88266	37.5062	11.8021
14.286	33.3335	12.5082
16.0071	37.3614	21.0712
15.9946	33.3346	14.2859
6.25198	40.9857	7.69573
