# Supplementary material for: A cofactor-induced repressive type of transcription factor condensation can be induced by synthetic peptides to suppress tumorigenesis
Source: EMBO J. 2024 Oct 2;43(22):5586–612. doi: 10.1038/s44318-024-00257-4 (PMC11574045; doi:10.1038/s44318-024-00257-4)
Supplement: Supplementary file 11 — Source data Fig. 4 [file 44318_2024_257_MOESM11_ESM.zip]

Archive with 36 entries (27 files):
- Figure 4/
- __MACOSX/._Figure 4
- Figure 4/4B/
- __MACOSX/Figure 4/._4B
- Figure 4/4K/
- __MACOSX/Figure 4/._4K
- Figure 4/4J/
- __MACOSX/Figure 4/._4J
- Figure 4/4C/
- __MACOSX/Figure 4/._4C
- Figure 4/4D/
- __MACOSX/Figure 4/._4D
- Figure 4/4A/
- __MACOSX/Figure 4/._4A
- Figure 4/4H/
- __MACOSX/Figure 4/._4H
- Figure 4/4I/
- __MACOSX/Figure 4/._4I
- Figure 4/4B/EMSA.tif
- __MACOSX/Figure 4/4B/._EMSA.tif
- Figure 4/4K/Figure 4K quantification.xlsx
- __MACOSX/Figure 4/4K/._Figure 4K quantification.xlsx
- Figure 4/4J/Figure 4J data.xlsx
- __MACOSX/Figure 4/4J/._Figure 4J data.xlsx
- Figure 4/4C/Figure 4C quantification.xlsx
- __MACOSX/Figure 4/4C/._Figure 4C quantification.xlsx
- Figure 4/4D/Figure 4D Quantification.xlsx
- __MACOSX/Figure 4/4D/._Figure 4D Quantification.xlsx
- Figure 4/4A/EMSA right.tif
- __MACOSX/Figure 4/4A/._EMSA right.tif
- Figure 4/4A/EMSA left.tif
- __MACOSX/Figure 4/4A/._EMSA left.tif
- Figure 4/4H/numerical data.xlsx
- __MACOSX/Figure 4/4H/._numerical data.xlsx
- Figure 4/4I/Figure 4I ChIP-QPCR.xlsx
- __MACOSX/Figure 4/4I/._Figure 4I ChIP-QPCR.xlsx
