# Supplementary material for: A cofactor-induced repressive type of transcription factor condensation can be induced by synthetic peptides to suppress tumorigenesis
Source: EMBO J. 2024 Oct 2;43(22):5586–612. doi: 10.1038/s44318-024-00257-4 (PMC11574045; doi:10.1038/s44318-024-00257-4)
Supplement: Supplementary file 11 — Source data Fig. 4 [file 44318_2024_257_MOESM11_ESM.zip › Figure 4/4K/Figure 4K quantification.xlsx]

## Sheet: Sheet1
Condensed fraction (%)
e.v.	VGLL4	VGLL4 +YAP 5SA
12.08	40.12	14.67
6.87	37.4	11.21
13.72	36.98	19.03
13.93	25.24	21.56
9.82	37.19	11.89
14.22	32.65	12.53
12.78	33.23	20.34
16.15	32.17	13.28
12.04	41.38	6.78
