# Supplementary material for: A cofactor-induced repressive type of transcription factor condensation can be induced by synthetic peptides to suppress tumorigenesis
Source: EMBO J. 2024 Oct 2;43(22):5586–612. doi: 10.1038/s44318-024-00257-4 (PMC11574045; doi:10.1038/s44318-024-00257-4)
Supplement: Supplementary file 11 — Source data Fig. 4 [file 44318_2024_257_MOESM11_ESM.zip › Figure 4/4J/Figure 4J data.xlsx]

## Sheet: Sheet1
	e.v.			VGLL4			VGLL4+1,6-Hex
promoter-enhance1	0.87	1.15	1	0.55	0.69	0.55	0.8	0.75	0.85
promoter-enhance 4	1.1	0.91	1	0.49	0.59	0.51	0.8	0.65	0.74
