# Supplementary material for: A cofactor-induced repressive type of transcription factor condensation can be induced by synthetic peptides to suppress tumorigenesis
Source: EMBO J. 2024 Oct 2;43(22):5586–612. doi: 10.1038/s44318-024-00257-4 (PMC11574045; doi:10.1038/s44318-024-00257-4)
Supplement: Supplementary file 11 — Source data Fig. 4 [file 44318_2024_257_MOESM11_ESM.zip › Figure 4/4C/Figure 4C quantification.xlsx]

## Sheet: Sheet1
TEAD4 +DNA	VGLL4 +TEAD4+DNA
0.116985	0.668704
0.125009	0.651275
0.081724	0.483855
0.106295	0.305169
0.165139	0.233927
0.197732	0.201312
0.048904	0.195633
0.073707	0.193295
0.144721	0.183485
0.060092	0.161984
