# Supplementary material for: A cofactor-induced repressive type of transcription factor condensation can be induced by synthetic peptides to suppress tumorigenesis
Source: EMBO J. 2024 Oct 2;43(22):5586–612. doi: 10.1038/s44318-024-00257-4 (PMC11574045; doi:10.1038/s44318-024-00257-4)
Supplement: Supplementary file 11 — Source data Fig. 4 [file 44318_2024_257_MOESM11_ESM.zip › Figure 4/4D/Figure 4D Quantification.xlsx]

## Sheet: Sheet1
DNA	TEAD4 +DNA	VGLL4 +TEAD4 +DNA
12.528	4.952	5.048
11.034	4.817	3.298
14.234	4.771	3.883
12.739	5.579	3.4
