# Supplementary material for: A cofactor-induced repressive type of transcription factor condensation can be induced by synthetic peptides to suppress tumorigenesis
Source: EMBO J. 2024 Oct 2;43(22):5586–612. doi: 10.1038/s44318-024-00257-4 (PMC11574045; doi:10.1038/s44318-024-00257-4)
Supplement: Supplementary file 11 — Source data Fig. 4 [file 44318_2024_257_MOESM11_ESM.zip › Figure 4/4H/numerical data.xlsx]

## Sheet: e.v.
Distance (um)	TEAD4 Gray Value						H3K27me3 Gray Value
0	1	1	1	1	1	1	1	1	1	1	1	1
0.00515	0.99013	1	1	1	0.948857	0.998402	1.00091	0.995135	1	1.00375	1	1.00466
0.01031	0.988567	0.994468	1	1	1	1.00288	1.00091	0.987788	1	1.00113	1	1.00954
0.01546	0.983531	0.987624	1	1	1	1.0074	1.00091	0.978833	1	1	1	1.01187
0.02062	0.96772	1	1	1	1	1.01711	1.02805	0.987179	1	1	1	1.01909
0.02577	0.951453	1	1	1	1	1.02938	1.05811	0.987179	1.0015	0.996361	1	1.01738
0.03093	0.94832	1	1	1	1	1.04613	1.04653	0.987179	1.00741	0.991803	1	1.02373
0.03608	0.943717	1.00707	1	1	1	1.06287	1.02951	0.982071	1.00741	0.993484	1	1.02692
0.04124	0.943717	1.01835	1	1	1	1.0798	1.03063	0.980769	1.00741	0.996328	1.053	1.02521
0.04639	0.943717	1.01835	1	1	1	1.10388	1.067	0.980769	1.0079	0.991803	1.1	1.02348
0.05155	0.943717	1.01835	1	1	1	1.12398	1.05862	0.980769	1.00741	0.991803	1.1	1.02177
0.0567	0.943717	1.02159	1	1	1	1.14091	1.02951	0.97975	1.00741	0.991803	1.1	1.02005
0.06186	0.930621	1.02752	1.00422	1	1	1.16459	1.02951	0.975577	1.01215	0.991803	1.1	1.01832
0.06701	0.917409	1.02752	1.00107	1	1	1.18812	1.03526	0.974359	1.02132	0.991803	1.1361	1.01661
0.07216	0.907562	1.02752	1.00539	1.00433	1	1.20342	1.05345	0.974359	1.01783	0.998541	1.1927	1.01488
0.07732	0.916017	1.02752	1.00909	1.00868	1	1.2153	1.07164	0.974359	1.01482	1.00367	1.2493	1.01627
0.08247	0.929941	1.02752	1.00499	1.01053	1	1.22243	1.08983	0.971705	1.02817	0.99732	1.306	1.01479
0.08763	0.93978	1.02752	1	1.01053	1	1.22826	1.10804	0.967949	1.04444	0.993566	1.3626	1.01279
0.09278	0.918082	1.02752	1	1.01053	1	1.22826	1.09634	0.967949	1.04444	0.991803	1.4354	1.01299
0.09794	0.90504	1.02752	1	1.00117	1	1.22004	1.08774	0.970686	1.04218	0.991803	1.5677	1.01299
0.10309	0.903447	1.02737	0.991473	1.00333	0.906286	1.20474	1.12411	0.974359	1.05624	0.991803	1.7139	1.01299
0.10825	0.897483	1.02139	0.990909	1.01297	0.857143	1.18942	1.16052	0.974359	1.05926	0.991803	1.9096	1.01299
0.1134	0.897305	1.01835	0.990909	1.02105	0.848	1.17375	1.19689	0.974359	1.05926	0.987246	2.0977	1.01255
0.11856	0.897305	1.01835	0.990909	1.02105	0.719429	1.14372	1.2011	0.977333	1.06175	0.983607	2.301	1.00426
0.12371	0.892525	1.01835	0.990909	1.02105	0.714286	1.11676	1.2182	0.976795	1.06667	0.983607	2.5431	1
0.12887	0.887025	1.01835	0.990909	1.02105	0.692	1.08305	1.27276	0.974359	1.06667	0.981787	2.8019	1
0.13402	0.893221	1.01835	0.990909	1.02105	0.593857	1.052	1.30039	0.974359	1.06667	0.97541	3.0603	0.99239
0.13917	0.892617	1.02295	0.990909	1.02105	0.530286	1.02077	1.31549	0.984006	1.06667	0.978393	3.3126	0.984104
0.14433	0.869117	1.02547	0.990909	1.02105	0.447571	0.9915	1.30468	0.99359	1.06667	0.982148	3.5649	0.975818
0.14948	0.847195	1.0195	0.990909	1.01286	0.373857	0.956446	1.38481	0.99359	1.06667	0.958107	3.7752	0.967545
0.15464	0.866495	1.01835	0.990909	1.01053	0.287571	0.928087	1.5457	0.99359	1.0683	0.95082	4.0434	0.95926
0.15979	0.876551	1.02329	0.990909	1.01638	0.285714	0.897793	1.60715	1.0005	1.07407	0.95082	4.2666	0.950974
0.16495	0.853701	1.02752	0.990909	1.01638	0.268714	0.873685	1.65657	1.00641	1.07407	0.936246	4.4503	0.946169
0.1701	0.812216	1.01437	0.990909	1.01053	0.178429	0.852457	1.68726	1.00028	1.07407	0.918033	4.5894	0.947662
0.17526	0.838261	1	0.990909	1.01053	0.142857	0.824717	1.88	0.99359	1.06976	0.918033	4.7536	0.948818
0.18041	0.858968	1.00528	0.990909	1.01053	0.142857	0.808109	2.04175	1.00467	1.06667	0.916213	4.9493	0.947883
0.18557	0.849423	1.00522	0.990909	1.01053	0.028	0.786293	2.07813	1.01006	1.06278	0.901639	5.0646	0.94839
0.19072	0.843157	0.997761	0.990909	1.01053	0	0.772772	2.08762	1.00589	1.05926	0.901639	5.1926	0.954571
0.19588	0.844163	0.979844	0.990909	1.01053	0	0.75825	2.10618	1.00172	1.05926	0.901639	5.2848	0.964571
0.20103	0.852927	0.972477	0.990909	1.01053	0	0.751261	2.23344	1.00394	1.05926	0.896172	5.4096	0.974506
0.20619	0.843877	0.972477	0.990909	1.01053	0	0.74438	2.35318	1.00641	1.05926	0.890852	5.5285	0.985831
0.21134	0.835422	0.972477	0.990909	1.01053	0	0.737457	2.4022	1.00641	1.0575	0.887098	5.6173	0.996584
0.21649	0.834037	0.966321	0.990909	1.01053	0	0.730522	2.4022	1.00426	1.05348	0.882516	5.6781	1.01029
0.22165	0.828073	0.948404	0.990909	1.01053	0	0.728261	2.41043	1.00426	1.05185	0.877049	5.7348	1.01949
0.2268	0.822102	0.944954	0.990909	1.01053	0	0.728261	2.42862	1.00641	1.05185	0.877049	5.7636	1.02686
0.23196	0.819951	0.944954	0.998464	1.01053	0	0.728261	2.43079	1.00641	1.0457	0.877049	5.7911	1.03767
0.23711	0.811767	0.944954	1	1.01053	0	0.732978	2.44592	1.00641	1.03947	0.876525	5.8116	1.04343
0.24227	0.788174	0.939541	1	1.01053	0	0.73913	2.48902	1.00641	1.02976	0.87277	5.7861	1.05177
0.24742	0.784082	0.93578	1.00321	1.01053	0	0.73913	2.54873	1.00641	1.017	0.869016	5.7603	1.06
0.25258	0.796745	0.93578	1.00909	1.01638	0	0.747946	2.60238	1.00641	1.00741	0.868852	5.7344	1.06493
0.25773	0.791322	0.93578	1.00909	1.02105	0	0.755609	2.60238	1.00641	1.00741	0.868852	5.7086	1.06493
0.26289	0.779387	0.927349	1.00909	1.02105	0	0.763978	2.60238	1.00517	1.00741	0.868852	5.6828	1.06295
0.26804	0.767451	0.918862	1.00909	1.02339	0	0.772348	2.60318	1.001	1.0003	0.870672	5.657	1.05195
0.2732	0.765803	0.917431	1.00909	1.03158	0	0.780717	2.63956	1	0.979785	0.874844	5.6301	1.05195
0.27835	0.745552	0.917431	1.00909	1.03158	0	0.789098	2.69701	0.999981	0.97037	0.87109	5.5255	1.04419
0.2835	0.716173	0.917431	1.00909	1.03158	0	0.797467	2.75131	0.995109	0.97037	0.868852	5.4745	1.03856
0.28866	0.704237	0.91333	1.00909	1.04796	0	0.805837	2.77336	0.99359	0.97037	0.881607	5.3828	1.02908
0.29381	0.708453	0.908257	1.00909	1.05965	0	0.814217	2.78512	0.99359	0.97037	0.879779	5.3003	1.02171
0.29897	0.674735	0.907881	1.00909	1.06316	0	0.815217	2.86382	0.993071	0.953422	0.877049	5.2179	1.01299
0.30412	0.625213	0.900917	1.00909	1.07234	0	0.818326	2.92536	0.983333	0.928889	0.884139	5.1354	1.0026
0.30928	0.601844	0.899083	1.00909	1.07921	0.065429	0.823707	2.94555	0.980442	0.925926	0.885664	5.006	0.996429
0.31443	0.583944	0.899083	1.00909	1.07439	0.142857	0.815337	2.94555	0.976269	0.925926	0.878156	4.8705	0.988143
0.31959	0.521272	0.898367	1.0102	1.07485	0.144714	0.815217	3.06474	0.973859	0.925022	0.877959	4.7668	0.985286
0.32474	0.473723	0.891404	1.01785	1.08421	0.233429	0.802739	3.2138	0.968994	0.916237	0.885246	4.6075	0.991442
0.3299	0.464123	0.889908	1.01818	1.08421	0.285714	0.787522	3.23153	0.964122	0.90797	0.885246	4.4408	0.993156
0.33505	0.466328	0.883844	1.01818	1.08421	0.353857	0.770217	3.23153	0.955019	0.903704	0.885246	4.2815	1.00182
0.34021	0.439455	0.871963	1.02259	1.08733	0.428571	0.752359	3.27122	0.94259	0.900111	0.879172	4.1166	1.02051
0.34536	0.432068	0.87156	1.02727	1.08042	0.463143	0.726946	3.4801	0.942308	0.896296	0.868525	3.9758	1.0381
0.35051	0.433182	0.87156	1.02727	1.07368	0.571429	0.700848	3.63189	0.942308	0.896296	0.859525	3.8398	1.06184
0.35567	0.43305	0.867954	1.02734	1.07368	0.580286	0.668804	3.63218	0.937269	0.889919	0.85577	3.7047	1.08386
0.36082	0.426305	0.852119	1.03497	1.07255	0.699429	0.63675	3.66755	0.922314	0.86943	0.851131	3.5649	1.12166
0.36598	0.428974	0.844037	1.03636	1.0629	0.729857	0.604696	3.71548	0.916667	0.866667	0.839877	3.4891	1.15683
0.37113	0.448304	0.844037	1.03636	1.05327	0.836143	0.572641	3.87926	0.916667	0.866667	0.828615	3.3868	1.18684
0.37629	0.452729	0.846055	1.04644	1.05263	0.857143	0.540587	3.95187	0.915321	0.855719	0.827869	3.2937	1.22423
0.38144	0.422979	0.850229	1.06554	1.05263	0.857143	0.508533	3.99631	0.914583	0.837593	0.827869	3.2099	1.26253
0.3866	0.422723	0.838284	1.07273	1.05263	0.923857	0.476489	4.02219	0.906237	0.839422	0.827869	3.1533	1.30082
0.39175	0.432029	0.834862	1.07273	1.05848	1	0.452728	4.05659	0.903846	0.837037	0.832426	3.0967	1.32921
0.39691	0.449929	0.830569	1.0927	1.06043	1	0.427957	4.11119	0.900846	0.815341	0.831811	3.0401	1.36035
0.40206	0.463381	0.825688	1.1	1.06163	1.02371	0.411207	4.11805	0.897436	0.807407	0.82627	2.9834	1.38865
0.40722	0.46263	0.821862	1.1	1.07368	1.10457	0.394467	4.12357	0.894763	0.807407	0.827869	2.9305	1.41694
0.41237	0.457711	0.816514	1.10586	1.07368	1.14286	0.371152	4.14176	0.891026	0.809415	0.827869	2.8404	1.43739
0.41752	0.458972	0.816514	1.11756	1.07368	1.14286	0.354511	4.22483	0.891026	0.8064	0.827869	2.795	1.46581
0.42268	0.471859	0.816514	1.11818	1.0924	1.14286	0.336163	4.31823	0.891026	0.807407	0.842443	2.7139	1.48735
0.42783	0.471859	0.816514	1.11818	1.09466	1.14286	0.317272	4.31823	0.891026	0.807407	0.844205	2.6007	1.51648
0.43299	0.474674	0.816514	1.12379	1.08608	1.16357	0.301739	4.32893	0.891026	0.802837	0.842992	2.5437	1.53401
0.43814	0.477312	0.816514	1.12727	1.0959	1.28571	0.285543	4.36716	0.891026	0.801504	0.853369	2.4742	1.55303
0.4433	0.487329	0.816514	1.12727	1.10526	1.28571	0.273424	4.40403	0.891026	0.809541	0.860656	2.3609	1.57007
0.44845	0.487329	0.816514	1.12727	1.10526	1.28571	0.254957	4.40403	0.891026	0.813785	0.860656	2.2738	1.57813
0.45361	0.492489	0.816514	1.12727	1.10994	1.28571	0.236674	4.4231	0.889263	0.807556	0.862475	2.2268	1.59501
0.45876	0.510512	0.821835	1.12727	1.12632	1.28571	0.224554	4.53958	0.885096	0.807407	0.868852	2.1837	1.60465
0.46392	0.534051	0.825688	1.13929	1.12408	1.28571	0.211174	4.67067	0.884615	0.807407	0.868852	2.1277	1.61214
0.46907	0.540023	0.825688	1.14869	1.11926	1.21057	0.194065	4.68111	0.884615	0.817956	0.868852	2.1489	1.62338
0.47423	0.547302	0.825688	1.15362	1.12398	1.14286	0.18425	4.71154	0.884615	0.834022	0.87523	2.1762	1.62338
0.47938	0.569123	0.836202	1.15621	1.12632	1.14286	0.174435	4.78129	0.884615	0.835681	0.877049	2.1788	1.62338
0.48454	0.587889	0.844037	1.16364	1.12632	1.12671	0.16462	4.83299	0.884615	0.82963	0.877049	2.1888	1.62357
0.48969	0.588214	0.844037	1.16364	1.12632	1.02	0.161359	4.83491	0.884615	0.82963	0.877049	2.2328	1.6243
0.49484	0.587889	0.844037	1.16487	1.12632	0.992286	0.158478	4.85698	0.884615	0.833644	0.877049	2.2795	1.62338
0.5	0.602053	0.844037	1.19155	1.12632	0.871143	0.148728	4.93139	0.884064	0.867363	0.877049	2.3053	1.62452
0.50515	0.608922	0.844037	1.20909	1.12763	0.857143	0.147457	5.00815	0.879596	0.888889	0.877959	2.3801	1.62338
0.51031	0.604002	0.844037	1.20909	1.13684	0.852143	0.149837	5.08493	0.878205	0.888889	0.885246	2.4591	1.62139
0.51546	0.60336	0.844037	1.21217	1.13684	0.743857	0.147228	5.13264	0.878205	0.888385	0.885246	2.4658	1.6131
0.52062	0.597976	0.850385	1.25038	1.13684	0.714286	0.157457	5.18737	0.878205	0.882163	0.885246	2.5275	1.61039
0.52577	0.595625	0.853211	1.25747	1.14386	0.700143	0.163674	5.20476	0.878205	0.895793	0.890713	2.6099	1.61039
0.53093	0.593041	0.853211	1.26776	1.14737	0.582286	0.171446	5.33325	0.878205	0.919896	0.89209	2.6603	1.61039
0.53608	0.586435	0.853211	1.28838	1.14737	0.571429	0.18388	5.55697	0.878205	0.925926	0.888336	2.6861	1.60497
0.54124	0.578127	0.853211	1.30909	1.15789	0.571429	0.196304	5.63927	0.878205	0.925926	0.890713	2.7573	1.59743
0.54639	0.572419	0.853211	1.30909	1.17895	0.571429	0.21313	5.66232	0.878205	0.925926	0.901639	2.8377	1.58892
0.55155	0.572419	0.859092	1.30909	1.17895	0.558286	0.233217	5.66455	0.869994	0.92643	0.901639	2.8636	1.58634
0.5567	0.571939	0.862367	1.33073	1.17895	0.565857	0.256293	5.88495	0.867244	0.928585	0.901639	2.8894	1.58164
0.56185	0.565704	0.855761	1.33636	1.22573	0.536429	0.278239	6.04633	0.866795	0.933333	0.9235	2.9152	1.5719
0.56701	0.564683	0.853211	1.33636	1.22768	0.571429	0.298543	6.08648	0.865385	0.933333	0.92623	2.9411	1.55399
0.57216	0.564683	0.85545	1.33923	1.22746	0.571429	0.319837	6.09128	0.862256	0.931	0.921705	2.9669	1.54284
0.57732	0.563221	0.861872	1.34546	1.25497	0.571429	0.33712	6.11285	0.85391	0.925926	0.931697	2.9583	1.52533
0.58247	0.558302	0.869752	1.34546	1.27368	0.571429	0.360533	6.18563	0.852564	0.928059	0.942623	2.9183	1.50642
0.58763	0.556948	0.87156	1.34546	1.27368	0.65	0.374391	6.22644	0.852564	0.932081	0.942623	2.9447	1.49469
0.59278	0.553103	0.87156	1.35162	1.27836	0.714286	0.39463	6.23427	0.852564	0.933333	0.946262	2.9	1.48297
0.59794	0.549213	0.87156	1.35455	1.29101	0.714286	0.413	6.23427	0.852827	0.933333	0.957082	2.9	1.47125
0.60309	0.546041	0.87156	1.35455	1.27656	0.714286	0.42687	6.26899	0.852564	0.933333	0.949574	2.8752	1.46838
0.60825	0.535204	0.87156	1.35818	1.26316	0.714286	0.440739	6.36662	0.852564	0.933333	0.942623	2.8185	1.46397
0.6134	0.533742	0.87156	1.37273	1.27135	0.714286	0.454598	6.41229	0.852564	0.937348	0.942623	2.8	1.46956
0.61856	0.522773	0.87156	1.37273	1.27368	0.714286	0.4625	6.43445	0.85191	0.940741	0.942623	2.8	1.47212
0.62371	0.501826	0.87156	1.37273	1.27368	0.714286	0.471467	6.44526	0.847737	0.940741	0.939287	2.8	1.48077
0.62886	0.49761	0.87156	1.38295	1.27836	0.714286	0.485337	6.5272	0.846154	0.940741	0.939172	2.7967	1.48903
0.63402	0.495065	0.87156	1.39091	1.274	0.714286	0.486033	6.54885	0.846154	0.940741	0.937328	2.8	1.50554
0.63917	0.495065	0.87156	1.39322	1.25955	0.714286	0.490761	6.54885	0.848154	0.942622	0.92982	2.8	1.52148
0.64433	0.495065	0.87455	1.40046	1.25263	0.707286	0.497163	6.54885	0.855801	0.946644	0.92532	2.8	1.53868
0.64948	0.492853	0.880734	1.42524	1.25263	0.582	0.499598	6.55694	0.852564	0.948148	0.918033	2.8	1.55064
0.65464	0.47807	0.884716	1.42727	1.25263	0.571429	0.500033	6.61167	0.852564	0.948148	0.918033	2.8	1.56942
0.65979	0.471859	0.891679	1.42727	1.25263	0.571429	0.493478	6.63464	0.853801	0.948148	0.918033	2.8	1.57991
0.66495	0.471859	0.898651	1.45575	1.25188	0.571429	0.49112	6.64316	0.858673	0.948148	0.917451	2.8043	1.5916
0.6701	0.471859	0.899083	1.49553	1.24706	0.571429	0.487609	6.66324	0.858974	0.948148	0.913697	2.8496	1.5974
0.67526	0.458995	0.899083	1.49883	1.24224	0.596429	0.479228	6.66324	0.858974	0.948148	0.909943	2.8174	1.6041
0.68041	0.429469	0.899083	1.49119	1.2386	0.677429	0.470859	6.66324	0.858974	0.948148	0.909836	2.8123	1.60773
0.68557	0.404669	0.899083	1.54493	1.23158	0.714286	0.462489	6.66324	0.858974	0.948148	0.909836	2.8105	1.60439
0.69072	0.36986	0.899083	1.56687	1.23158	0.774714	0.454109	6.66324	0.858974	0.948148	0.909836	2.7939	1.5993
0.69587	0.36494	0.899083	1.57273	1.23158	0.876571	0.444457	6.66324	0.858974	0.948148	0.909836	2.7828	1.59423
0.70103	0.328104	0.899083	1.58179	1.21255	1.00014	0.429141	6.68946	0.858974	0.948148	0.909836	2.7868	1.57775
0.70618	0.286209	0.900606	1.6	1.2067	1.07829	0.41812	6.72043	0.85791	0.948148	0.905156	2.7591	1.56392
0.71134	0.286209	0.906578	1.6	1.2	1.16271	0.40975	6.72043	0.853737	0.948148	0.901639	2.7327	1.55761
0.71649	0.274753	0.908257	1.61417	1.19415	1.24357	0.400848	6.72043	0.852564	0.948148	0.901639	2.7278	1.54104
0.72165	0.248376	0.911055	1.64654	1.18947	1.32457	0.383315	6.72092	0.852564	0.948148	0.901639	2.7272	1.52447
0.7268	0.083024	0.917431	1.65454	1.18947	1.40543	0.37412	6.81189	0.852564	0.948148	0.901639	2.7583	1.5079
0.73196	0	0.917431	1.65454	1.18714	1.42857	0.365391	6.86342	0.847173	0.948274	0.901443	2.7404	1.49133
0.73711	0	0.917431	1.65849	1.17895	1.42857	0.357022	6.86342	0.839744	0.951393	0.897697	2.797	1.47477
0.74227	0	0.917431	1.67643	1.17895	1.44943	0.348641	6.86342	0.839744	0.948148	0.893943	2.8536	1.45819
0.74742	0	0.917431	1.69615	1.17895	1.42857	0.334859	6.88452	0.839744	0.948148	0.893443	2.9103	1.44809
0.75258	0	0.917431	1.70909	1.17895	1.42857	0.325402	6.9573	0.839442	0.948148	0.893443	2.9669	1.43981
0.75773	0	0.917431	1.71436	1.17895	1.42186	0.31512	6.97781	0.831096	0.948148	0.893443	3.0625	1.43152
0.76288	0	0.917431	1.71818	1.17895	1.31414	0.304326	6.97781	0.829359	0.948148	0.893443	3.1823	1.42862
0.76804	0	0.917431	1.71818	1.17787	1.241	0.29538	6.97781	0.833333	0.948148	0.89532	3.3273	1.42857
0.77319	0	0.917431	1.7271	1.17172	1.15229	0.280065	6.99874	0.833333	0.948148	0.899074	3.4565	1.43345
0.77835	0	0.919982	1.75252	1.16842	1	0.267087	7.035	0.831551	0.948148	0.901639	3.6	1.44156
0.7835	0	0.925954	1.75455	1.16959	0.854143	0.250772	7.035	0.835397	0.948148	0.902549	3.7132	1.44265
0.78866	0	0.926606	1.75455	1.17895	0.766857	0.231337	7.035	0.846154	0.948148	0.909836	3.832	1.46049
0.79381	0	0.926606	1.77565	1.17895	0.685857	0.212207	7.035	0.846154	0.948148	0.909836	3.9397	1.47064
0.79897	0	0.926606	1.8	1.17895	0.491	0.202663	7.05065	0.846154	0.948148	0.909836	4.0717	1.47892
0.80412	0	0.930771	1.8	1.17895	0.381286	0.190685	7.0636	0.851481	0.948148	0.909836	4.1662	1.49388
0.80928	0	0.93578	1.8	1.17895	0.300429	0.179141	7.0636	0.858974	0.948148	0.909836	4.2394	1.5086
0.81443	0	0.93578	1.86767	1.18362	0.237429	0.172804	7.0636	0.858974	0.948148	0.909836	4.2192	1.51483
0.81959	0	0.93578	1.88182	1.18947	0.281857	0.17037	7.0636	0.858974	0.948148	0.909836	4.1904	1.51882
0.82474	0	0.940294	1.88182	1.18947	0.279	0.16975	7.0636	0.868429	0.948148	0.909836	4.1079	1.51709
0.8299	0	0.944954	1.90506	1.19064	0.374857	0.180783	7.0636	0.878205	0.948148	0.909836	4.0134	1.51538
0.83505	0	0.944954	1.95331	1.19617	0.465143	0.183663	7.0636	0.878205	0.948148	0.909836	3.8547	1.51014
0.8402	0	0.944954	1.95454	1.18654	0.602143	0.19263	7.0636	0.878205	0.948148	0.909836	3.6917	1.49907
0.84536	0	0.944954	1.95454	1.18714	0.745571	0.210598	7.0636	0.884987	0.948148	0.916213	3.4672	1.48491
0.85051	0	0.944954	1.98043	1.1965	0.863286	0.225185	7.0636	0.891026	0.948148	0.918033	3.2462	1.46622
0.85567	0	0.944954	1.99091	1.2	0.981143	0.23625	7.0636	0.891026	0.947896	0.918033	3.0266	1.45621
0.86082	0	0.944954	1.99091	1.2	1.09886	0.251022	7.0636	0.891026	0.943881	0.918033	2.7752	1.4354
0.86598	0	0.944954	1.99729	1.2	1.21671	0.267989	7.0636	0.894654	0.940741	0.918033	2.5841	1.41657
0.87113	0	0.944954	2.01818	1.2	1.33443	0.277424	7.0636	0.897436	0.940741	0.924377	2.3626	1.40022
0.87629	0	0.950862	2.01818	1.2	1.44614	0.287837	7.0636	0.897436	0.940741	0.931885	2.1411	1.38444
0.88144	0	0.954128	2.01818	1.2	1.45343	0.297674	7.0636	0.897436	0.940741	0.934426	1.9195	1.36616
0.8866	0	0.954128	2.02361	1.2	1.49943	0.30187	7.0636	0.897436	0.940741	0.934426	1.7867	1.34786
0.89175	0	0.954128	2.02727	1.2	1.52214	0.307217	7.0636	0.897436	0.940741	0.932631	1.6404	1.32957
0.89691	0	0.956394	2.02727	1.2	1.53129	0.315587	7.0636	0.897436	0.940741	0.928877	1.5757	1.31129
0.90206	0	0.962367	2.02835	1.20585	1.55871	0.318413	7.07138	0.897436	0.939859	0.932992	1.4974	1.293
0.90721	0	0.963303	2.03599	1.21053	1.47229	0.321467	7.08957	0.901545	0.933637	0.944139	1.4306	1.2747
0.91237	0	0.963303	2.03636	1.21053	1.42857	0.326087	7.10776	0.903846	0.933333	0.95082	1.4	1.25642
0.91752	0	0.963303	2.03636	1.21053	1.42857	0.327337	7.1208	0.903846	0.933333	0.95082	1.4	1.2388
0.92268	0	0.967908	2.04512	1.21053	1.42857	0.335946	7.1208	0.907064	0.9262	0.95082	1.3267	1.21984
0.92783	0	0.972477	2.05455	1.21053	1.42857	0.336957	7.14671	0.910256	0.918519	0.95082	1.3	1.20305
0.93299	0	0.972477	2.05455	1.21053	1.42857	0.344478	7.17799	0.910256	0.918519	0.95082	1.3	1.18625
0.93814	0	0.972477	2.05461	1.21514	1.42857	0.350837	7.17799	0.910256	0.918467	0.953607	1.3	1.16753
0.9433	0	0.97344	2.0722	1.21265	1.42857	0.358598	7.17799	0.910929	0.904422	0.957361	1.3	1.15925
0.94845	0	0.979413	2.07997	1.21053	1.42857	0.370793	7.17799	0.910519	0.8978	0.959016	1.3	1.1401
0.95361	0	0.981651	2.08182	1.21988	1.40971	0.380663	7.17799	0.910256	0.896296	0.959016	1.3	1.12301
0.95876	0	0.981651	2.09846	1.23158	1.42857	0.395663	7.17799	0.910256	0.882733	0.959016	1.3	1.10481
0.96392	0	0.981651	2.13141	1.23158	1.42557	0.409	7.17799	0.910256	0.855237	0.959016	1.3	1.08293
0.96907	0	0.984945	2.12758	1.23508	1.42857	0.431239	7.17799	0.917385	0.851852	0.959926	1.2993	1.06604
0.97422	0	0.990826	2.13189	1.26316	1.42857	0.450696	7.17799	0.923077	0.844319	0.967213	1.2169	1.0426
0.97938	0	0.990826	2.17612	1.26316	1.42857	0.472609	7.17799	0.923077	0.804644	0.967213	1.2	1.01974
0.98453	0	0.990826	2.19091	1.27135	1.42857	0.496239	7.17799	0.923276	0.792593	0.967213	1.152	0.992922
0.98969	0	0.990826	2.19091	1.29474	1.42857	0.525413	7.17799	0.928141	0.792593	0.97268	1.1	0.968961
0.99484	0	0.996459	2.19775	1.30526	1.46871	0.554587	7.17799	0.929487	0.787015	0.97541	1.1	0.943987
1	0	1	2.22018	1.30526	1.54971	0.582587	7.17799	0.929487	0.768741	0.97541	1.1	0.917221
1.00515	0	1	2.22512	1.31228	1.57143	0.611543	7.17799	0.929487	0.764719	0.97541	1.0222	0.893766
1.01031	0	1	2.22727	1.32632	1.57143	0.642109	7.17799	0.929487	0.762963	0.97541	1	0.868922
1.01546	0	1	2.23843	1.32632	1.64943	0.66312	7.17799	0.930878	0.753874	0.97541	1	0.844065
1.02062	0	1	2.24546	1.32632	1.71429	0.683924	7.17799	0.935051	0.748148	0.97541	1	0.827896
1.02577	0	1	2.24546	1.33567	1.71429	0.704728	7.17799	0.935897	0.748148	0.97541	1.0076	0.810922
1.03093	0	1	2.24604	1.33684	1.74929	0.718511	7.17799	0.935897	0.742622	0.97541	1.0901	0.803857
1.03608	0	1	2.25433	1.33684	1.74614	0.724011	7.17799	0.935897	0.726274	0.97541	1.1	0.797766
1.04123	0	1.00432	2.25454	1.33978	1.76814	0.7295	7.17799	0.935333	0.725926	0.97541	1.155	0.797442
1.04639	0	1.00917	2.25454	1.3373	1.79871	0.725543	7.17799	0.935897	0.725926	0.97541	1.2374	0.803597
1.05154	0	1.00917	2.25454	1.33684	1.77271	0.712924	7.17799	0.935897	0.725926	0.97541	1.2689	0.808922
1.0567	0	1.00917	2.25454	1.33684	1.72486	0.695261	7.17799	0.935897	0.725926	0.97541	1.3045	0.828922
1.06185	0	1.00917	2.25454	1.33684	1.72829	0.671935	7.17799	0.932724	0.725926	0.97541	1.4151	0.850623
1.06701	0	1.00917	2.25454	1.33684	1.71429	0.647946	7.17799	0.92484	0.725926	0.97541	1.5204	0.869909
1.07216	0	1.00917	2.25454	1.33425	1.71429	0.623109	7.17799	0.923077	0.725926	0.977426	1.5722	0.897857
1.07732	0	1.00917	2.25454	1.32125	1.66843	0.594467	7.17799	0.923077	0.725926	0.983066	1.6321	0.930364
1.08247	0	1.00497	2.25947	1.31579	1.57143	0.570413	7.17799	0.923077	0.725926	0.983607	1.7159	0.957377
1.08763	0	1.00302	2.26364	1.31579	1.57143	0.550087	7.17799	0.920968	0.729193	0.983607	1.7497	0.986364
1.09278	0	1.00899	2.26364	1.31112	1.45786	0.528489	7.17799	0.916795	0.733207	0.983607	1.7763	1.01323
1.09794	0	1.00917	2.26481	1.30526	1.42857	0.511293	7.17799	0.916667	0.733333	0.983607	1.8013	1.04722
1.10309	0	1.00463	2.28009	1.30526	1.36514	0.501663	7.17799	0.916667	0.733333	0.983607	1.7904	1.06529
1.10825	0	1	2.28182	1.29806	1.28571	0.493293	7.17799	0.916667	0.733333	0.987803	1.807	1.09062
1.1134	0.007147	1.0107	2.28715	1.28325	1.28571	0.48913	7.17799	0.901718	0.738807	0.991803	1.7695	1.11142
1.11855	0.015378	1.02049	2.29867	1.27485	1.28571	0.487424	7.17799	0.892526	0.745889	0.984516	1.7129	1.12593
1.12371	0.108102	1.02215	2.30909	1.27368	1.17971	0.479043	7.17799	0.890269	0.748148	0.983607	1.6563	1.13251
1.12886	0.162443	1.01835	2.30909	1.26666	1.14286	0.478261	7.17799	0.884615	0.748148	0.983607	1.5998	1.13906
1.13402	0.162443	1.02473	2.30909	1.26316	1.14286	0.478261	7.17799	0.880705	0.748148	0.983607	1.543	1.14121
1.13917	0.170782	1.04164	2.31627	1.26316	1.14286	0.478261	7.17799	0.863321	0.748148	0.980352	1.4971	1.13948
1.14433	0.186044	1.05109	2.31818	1.26196	1.14286	0.471522	7.17799	0.858974	0.754178	0.972844	1.4298	1.13765
1.14948	0.215578	1.05505	2.31818	1.26436	1.18114	0.467391	7.17799	0.858974	0.762207	0.967213	1.4	1.12519
1.15464	0.224326	1.05505	2.31818	1.26918	1.262	0.462054	7.17799	0.858974	0.762963	0.967213	1.3425	1.11496
1.15979	0.225626	1.06313	2.31818	1.27368	1.343	0.456522	7.17799	0.853327	0.762963	0.967213	1.3	1.09558
1.16495	0.235465	1.07339	2.31818	1.27368	1.42386	0.45387	7.17799	0.842263	0.762963	0.959926	1.3	1.07874
1.1701	0.253581	1.07339	2.31818	1.27368	1.59171	0.445946	7.17799	0.839744	0.766481	0.959016	1.3	1.06821
1.17526	0.278188	1.07339	2.31818	1.28219	1.74243	0.440826	7.17799	0.839744	0.782548	0.949082	1.3	1.04855
1.18041	0.278474	1.0738	2.31818	1.29183	1.94314	0.433891	7.17799	0.839462	0.791089	0.93782	1.2189	1.02855
1.18556	0.27005	1.08387	2.31818	1.29474	2.157	0.426435	7.17799	0.835288	0.787067	0.934426	1.2084	1.00853
1.19072	0.240207	1.09174	2.31818	1.29474	2.37086	0.420022	7.17799	0.833333	0.788096	0.934426	1.2	0.988519
1.19587	0.228024	1.09174	2.31818	1.29474	2.57329	0.405348	7.17799	0.833333	0.8	0.932607	1.2261	0.968519
1.20103	0.224326	1.09174	2.31818	1.29474	2.85286	0.398848	7.17799	0.833333	0.811052	0.92623	1.2	0.944532
1.20618	0.189076	1.09448	2.31818	1.29634	3.13243	0.390554	7.17799	0.833333	0.827119	0.923746	1.2497	0.915506
1.21134	0.133265	1.10045	2.31818	1.30115	3.403	0.381391	7.17799	0.833333	0.82963	0.916238	1.2289	0.895234
1.21649	0.145897	1.10092	2.31818	1.30526	3.65414	0.375717	7.17799	0.833333	0.82963	0.909836	1.2629	0.863727
1.22165	0.155922	1.10092	2.31818	1.30526	3.94329	0.368424	7.17799	0.833333	0.82963	0.909836	1.3	0.841143
1.2268	0.105163	1.09432	2.31818	1.30526	4.14186	0.359978	7.17799	0.828724	0.832696	0.909836	1.3	0.811039
1.23196	0.01298	1.09174	2.31818	1.30059	4.34057	0.353065	7.17799	0.826923	0.859407	0.909836	1.3	0.789494
1.23711	0.001369	1.09174	2.31818	1.29474	4.53929	0.347957	7.17799	0.826923	0.866667	0.909836	1.3	0.769649
1.24227	0	1.09174	2.31818	1.29699	4.79229	0.340815	7.17799	0.826923	0.866667	0.908016	1.3	0.749481
1.24742	0	1.08481	2.31818	1.30137	4.93286	0.341033	7.17799	0.822077	0.873244	0.901639	1.3	0.73974
1.25257	0	1.084	2.31818	1.30526	5.05057	0.345946	7.17799	0.820513	0.881481	0.901639	1.3	0.735636
1.25773	0	1.08997	2.31818	1.29591	5.16843	0.344511	7.17799	0.820513	0.884919	0.894352	1.3	0.731961
1.26288	0	1.09081	2.31818	1.29474	5.28614	0.354109	7.17799	0.820295	0.895163	0.887066	1.3	0.738338
1.26804	0	1.06991	2.31818	1.29474	5.36229	0.362576	7.17799	0.816122	0.9202	0.885246	1.2709	0.751351
1.27319	0	1.06422	2.31818	1.29583	5.386	0.369707	7.17799	0.818968	0.925926	0.885246	1.2142	0.775247
1.27835	0	1.06422	2.31818	1.29598	5.43614	0.384522	7.17799	0.820513	0.925926	0.883197	1.2	0.800584
1.2835	0	1.06226	2.31818	1.29474	5.473	0.397304	7.17799	0.819141	0.9308	0.877049	1.2	0.835442
1.28866	0	1.04136	2.31818	1.29474	5.42243	0.406293	7.17799	0.804538	0.940741	0.877049	1.2	0.870299
1.29381	0	1.04335	2.31818	1.29474	5.404	0.413054	7.17799	0.805929	0.940741	0.877049	1.1877	0.910662
1.29897	0	1.05184	2.31818	1.29474	5.44086	0.425478	7.17799	0.81634	0.940741	0.877049	1.1311	0.953
1.30412	0	1.04388	2.31818	1.29474	5.37757	0.437913	7.17799	0.819122	0.945867	0.877049	1.1599	0.99239
1.30928	0.009925	1.03033	2.31818	1.29474	5.37186	0.45012	7.17799	0.807365	0.948148	0.87959	1.2	1.0357
1.31443	0	1.02752	2.31818	1.29474	5.33157	0.453957	7.17799	0.8015	0.945889	0.883344	1.2	1.07056
1.31958	0	1.03884	2.31818	1.29474	5.30271	0.461	7.17799	0.813147	0.943452	0.885246	1.2	1.10722
1.32474	0	1.04453	2.31818	1.29474	5.26543	0.4665	7.17799	0.820513	0.948148	0.885246	1.2	1.14099
1.32989	0.012369	1.03757	2.31818	1.29474	5.23371	0.471989	7.17799	0.820513	0.948148	0.885246	1.2062	1.17916
1.33505	0.110802	1.0367	2.31818	1.29474	5.21971	0.476272	7.17799	0.820513	0.948148	0.885246	1.2652	1.20429
1.3402	0.157431	1.03872	2.31818	1.29474	5.16457	0.476283	7.17799	0.82334	0.943881	0.885713	1.3	1.22205
1.34536	0.162358	1.04301	2.31818	1.29474	5.20157	0.483087	7.17799	0.831679	0.940741	0.889467	1.3	1.24019
1.35051	0.162443	1.03723	2.31818	1.28538	5.23843	0.481652	7.17799	0.833333	0.940741	0.893221	1.3	1.24675
1.35567	0.162443	1.0367	2.31818	1.28421	5.27529	0.481685	7.17799	0.833333	0.940741	0.893443	1.3	1.25267
1.36082	0.159334	1.0367	2.31818	1.28421	5.31214	0.482707	7.17799	0.833333	0.940741	0.893443	1.3483	1.25974
1.36598	0.136004	1.0367	2.31818	1.27836	5.34914	0.487696	7.17799	0.836378	0.940741	0.893443	1.4	1.25974
1.37113	0.070353	1.0367	2.31818	1.27368	5.386	0.479315	7.17799	0.839744	0.940741	0.893443	1.4	1.25974
1.37629	0.069618	1.0367	2.31818	1.27645	5.44329	0.479413	7.17799	0.839744	0.940741	0.895598	1.4156	1.25974
1.38144	0.065488	1.0367	2.31818	1.27659	5.59786	0.478261	7.17799	0.839744	0.940741	0.901172	1.4025	1.25974
1.3866	0.042962	1.03741	2.31818	1.26316	5.67514	0.470815	7.17799	0.840244	0.940741	0.909836	1.4066	1.25974
1.39175	0	1.04339	2.31818	1.26316	5.81271	0.467391	7.17799	0.844417	0.940741	0.909836	1.4	1.26277
1.3969	0	1.04587	2.31818	1.2538	5.95486	0.460217	7.17799	0.846154	0.940741	0.909836	1.4	1.2711
1.40206	0	1.04587	2.31818	1.23625	6.03786	0.450946	7.17799	0.846154	0.940741	0.916213	1.4	1.27273
1.40721	0	1.04587	2.31818	1.23179	6.161	0.444022	7.17799	0.846154	0.940741	0.918197	1.4	1.27468
1.41237	0	1.04892	2.31818	1.24143	6.27157	0.436935	7.17799	0.848282	0.940741	0.925705	1.4	1.28296
1.41752	0	1.05489	2.31818	1.25107	6.49671	0.430152	7.17799	0.852455	0.940741	0.933213	1.4	1.29034
1.42268	0	1.05505	2.31818	1.25667	6.63443	0.423489	7.17799	0.852564	0.940741	0.934426	1.4	1.2987
1.42783	0	1.05809	2.31818	1.2615	6.825	0.416283	7.17799	0.850436	0.940741	0.934426	1.4	1.30213
1.43299	0	1.06422	2.31818	1.26199	7.06057	0.413043	7.17799	0.846154	0.940741	0.934426	1.4	1.31234
1.43814	0	1.0696	2.31818	1.25263	7.29086	0.413043	7.17799	0.84991	0.940741	0.934426	1.4	1.32334
1.4433	0	1.07339	2.31818	1.25717	7.39786	0.413043	7.17799	0.852564	0.940741	0.937959	1.4	1.33017
1.44845	0	1.07678	2.31818	1.26681	7.52643	0.411543	7.17799	0.850199	0.940741	0.945467	1.4	1.33917
1.45361	0	1.08257	2.31818	1.27368	7.64429	0.413043	7.17799	0.846981	0.940741	0.956287	1.4	1.34925
1.45876	0	1.08605	2.31818	1.27368	7.72757	0.413033	7.17799	0.854282	0.940741	0.959016	1.4	1.35752
1.46391	0	1.09799	2.31818	1.27368	7.74171	0.413043	7.17799	0.86334	0.940741	0.959016	1.4	1.36531
1.46907	0	1.10838	2.31818	1.27719	7.66086	0.413043	7.17799	0.862776	0.945133	0.956287	1.4	1.37409
1.47422	0	1.11927	2.31818	1.28421	7.58	0.416402	7.17799	0.858974	0.948148	0.95082	1.4	1.3784
1.47938	0	1.11927	2.31818	1.28864	7.40871	0.424772	7.17799	0.858974	0.948148	0.95427	1.4	1.38961
1.48453	0	1.13963	2.31818	1.29346	7.21	0.433152	7.17799	0.867513	0.948148	0.958025	1.4	1.38961
1.48969	0	1.16514	2.31818	1.29474	6.95657	0.441522	7.17799	0.878205	0.948148	0.95173	1.4	1.38961
1.49484	0	1.16514	2.31818	1.29474	6.64271	0.449891	7.17799	0.878205	0.948148	0.95082	1.4	1.38961
1.5	0	1.16878	2.31818	1.2974	6.30786	0.465783	7.17799	0.87566	0.948148	0.952893	1.4	1.38753
1.50515	0	1.17606	2.31818	1.31392	5.95029	0.477511	7.17799	0.873013	0.950911	0.947533	1.4	1.37752
1.51031	0	1.20302	2.31818	1.32632	5.69157	0.500424	7.17799	0.889699	0.954926	0.942623	1.4	1.36835
1.51546	0	1.22018	2.31818	1.32632	5.42543	0.526239	7.17799	0.897436	0.955556	0.942623	1.4	1.35752
1.52062	0	1.22018	2.31818	1.33099	5.22557	0.555989	7.17799	0.897436	0.955556	0.933516	1.4	1.34256
1.52577	0	1.22018	2.31818	1.3462	5.07557	0.596424	7.17799	0.897436	0.961785	0.90073	1.4	1.32439
1.53092	0	1.22572	2.31818	1.33684	5.04157	0.632935	7.17799	0.904628	0.962333	0.893443	1.4	1.29838
1.53608	0	1.23766	2.31818	1.33684	4.97814	0.666402	7.17799	0.916058	0.958319	0.900951	1.4186	1.2688
1.54123	0	1.23853	2.31818	1.35322	4.98829	0.706826	7.17799	0.916667	0.960926	0.876582	1.4526	1.23223
1.54639	0	1.23853	2.31818	1.3579	4.92429	0.743185	7.17799	0.916667	0.968867	0.868852	1.5046	1.19565
1.55154	0	1.23853	2.31818	1.3579	4.94514	0.776696	7.17799	0.913103	0.962963	0.868852	1.5175	1.15908
1.5567	0	1.24873	2.31818	1.36725	4.85714	0.805696	7.17799	0.913821	0.962963	0.861566	1.6	1.12249
1.56185	0	1.25688	2.31818	1.37895	4.83443	0.828402	7.17799	0.916667	0.979081	0.852459	1.7748	1.08218
1.56701	0	1.25688	2.31818	1.37895	4.69057	0.85162	7.17799	0.916667	0.985185	0.852459	1.9298	1.03733
1.57216	0	1.25688	2.31818	1.37895	4.536	0.862239	7.17799	0.916667	0.985185	0.850639	2.0804	0.992455
1.57732	0	1.25834	2.31818	1.37895	4.31214	0.864283	7.17799	0.917686	0.987015	0.836066	2.2596	0.956883
1.58247	0	1.26431	2.31818	1.37895	4.08371	0.865717	7.17799	0.921859	0.992593	0.836066	2.4347	0.921013
1.58763	0	1.26605	2.31818	1.37895	3.87229	0.86438	7.17799	0.923077	0.992215	0.836066	2.6862	0.887169
1.59278	0	1.27184	2.31818	1.38597	3.63271	0.855935	7.17799	0.923077	0.9882	0.830598	2.9286	0.854104
1.59793	0	1.27523	2.31818	1.38947	3.36114	0.840185	7.17799	0.923077	0.985185	0.827869	3.2318	0.829792
1.60309	0	1.27903	2.31818	1.3938	3.11129	0.826543	7.17799	0.917776	0.985185	0.831238	3.4937	0.808026
1.60824	0	1.2844	2.31818	1.40166	2.85857	0.815109	7.17799	0.910256	0.985185	0.834992	3.7397	0.791831
1.6134	0	1.29053	2.31818	1.41053	2.58414	0.806804	7.17799	0.914538	0.985185	0.836066	4.0383	0.783545
1.61855	0	1.2975	2.31818	1.41053	2.42957	0.791489	7.17799	0.911192	0.980667	0.836066	4.3293	0.774779
1.62371	0	1.30291	2.31818	1.41053	2.27486	0.782826	7.17799	0.903737	0.97263	0.836066	4.6057	0.766974
1.62886	0	1.30888	2.31818	1.41988	2.12014	0.77175	7.17799	0.899564	0.97037	0.843352	4.894	0.768506
1.63402	0	1.31839	2.31818	1.42272	1.96543	0.758815	7.17799	0.897436	0.97037	0.844262	5.1228	0.768143
1.63917	0	1.3211	2.31818	1.42754	1.80229	0.750446	7.17799	0.897436	0.973889	0.844262	5.3695	0.768026
1.64433	0	1.3211	2.31818	1.43743	1.56671	0.742076	7.17799	0.897436	0.977526	0.844262	5.7285	0.775701
1.64948	0	1.32607	2.31818	1.4421	1.35857	0.73913	7.17799	0.893962	0.969489	0.844262	6.0036	0.785714
1.65464	0	1.34483	2.31818	1.44913	1.20386	0.736196	7.17799	0.885615	0.962963	0.844262	6.3009	0.792208
1.65979	0	1.34862	2.31818	1.46316	1.02557	0.727826	7.17799	0.884615	0.962963	0.844262	6.596	0.792727
1.66494	0	1.34862	2.31818	1.46433	0.894571	0.719859	7.17799	0.884615	0.962963	0.845172	6.852	0.802727
1.6701	0	1.34862	2.31818	1.48134	0.739857	0.720511	7.17799	0.884615	0.968585	0.855443	7.1192	0.81274
1.67525	0	1.36308	2.31818	1.51738	0.585143	0.714804	7.17799	0.877878	0.97577	0.86518	7.3974	0.815468
1.68041	0	1.37453	2.31818	1.52632	0.543	0.715641	7.17799	0.871795	0.97257	0.868852	7.5967	0.819753
1.68556	0	1.36856	2.31818	1.52632	0.528429	0.713489	7.17799	0.871795	0.983726	0.868852	7.7924	0.822844
1.69072	0	1.36697	2.31818	1.53217	0.617429	0.711891	7.17799	0.871795	0.985185	0.867254	7.9444	0.824753
1.69587	0	1.37051	2.31818	1.53684	0.77	0.711913	7.17799	0.870141	0.980867	0.8635	8.0315	0.824727
1.70103	0	1.38843	2.31818	1.53918	0.939286	0.712087	7.17799	0.861801	0.984052	0.863385	8.0536	0.82587
1.70618	0	1.40065	2.31818	1.54882	1.18029	0.717391	7.17799	0.856821	0.988704	0.875434	8.002	0.828935
1.71134	0	1.41284	2.31818	1.5579	1.52786	0.715674	7.17799	0.852564	0.985185	0.885246	7.8768	0.820948
1.71649	0	1.41284	2.31818	1.5579	1.80843	0.722011	7.17799	0.852564	0.985185	0.885246	7.6868	0.822013
1.72165	0	1.41987	2.31818	1.5579	2.106	0.728946	7.17799	0.850109	0.991007	0.885246	7.4318	0.821636
1.7268	0	1.43461	2.31818	1.56608	2.46643	0.735293	7.17799	0.846154	0.992593	0.885246	7.1328	0.822558
1.73196	0	1.44037	2.31818	1.56842	2.79086	0.733207	7.17799	0.846154	0.992593	0.885246	6.8053	0.82526
1.73711	0	1.44037	2.31818	1.57175	3.07043	0.745196	7.17799	0.846154	0.992593	0.887836	6.3672	0.826208
1.74226	0	1.44037	2.31818	1.58125	3.35	0.756685	7.17799	0.846154	0.992593	0.898057	5.9675	0.827922
1.74742	0	1.44997	2.31818	1.58947	3.55729	0.76362	7.17799	0.835859	0.992593	0.909836	5.5886	0.830091
1.75257	0	1.45872	2.31818	1.58947	3.719	0.770554	7.17799	0.826923	0.992593	0.909836	5.2206	0.841844
1.75773	0	1.45872	2.31818	1.59064	3.869	0.784837	7.17799	0.826923	0.992593	0.910746	4.853	0.846065
1.76288	0	1.45872	2.31818	1.6	3.94986	0.796098	7.17799	0.826923	0.988948	0.918033	4.5741	0.855753
1.76804	0	1.46792	2.31818	1.60067	4.03071	0.811424	7.17799	0.818321	0.985185	0.918557	4.3212	0.873494
1.77319	0	1.48525	2.31818	1.60549	4.02171	0.824772	7.17799	0.807692	0.988044	0.922311	4.1813	0.877208
1.77835	0	1.48624	2.31818	1.62435	4.07686	0.846065	7.17799	0.807692	1	0.936992	4.0788	0.889013
1.7835	0	1.49289	2.31818	1.63158	4.09086	0.86137	7.17799	0.807692	1	0.942623	4.055	0.900481
1.78866	0	1.50875	2.31818	1.63158	4.04629	0.876674	7.17799	0.798372	0.996985	0.942623	4.0858	0.912208
1.79381	0	1.53202	2.31818	1.6421	4.01757	0.891978	7.17799	0.788462	0.997185	0.956287	4.1166	0.923039
1.79897	0	1.54128	2.31818	1.66316	3.87271	0.914152	7.17799	0.788462	1	0.983607	4.1934	0.924766
1.80412	0	1.54128	2.31818	1.66262	3.74357	0.933467	7.17799	0.788462	1	0.986484	4.2884	0.926481
1.80927	0	1.54607	2.31818	1.66795	3.68443	0.948772	7.17799	0.781769	1.00231	0.991803	4.4235	0.923727
1.81443	0	1.55227	2.31818	1.70176	3.51943	0.964076	7.17799	0.775641	1.02722	1.02823	4.5623	0.91587
1.81958	0	1.5642	2.31818	1.70526	3.254	0.97938	7.17799	0.775641	1.01946	1.03279	4.6755	0.906701
1.82474	0	1.56881	2.31818	1.70526	3.09929	0.987185	7.17799	0.775641	1.00741	1.03279	4.8331	0.898429
1.82989	0	1.57581	2.31818	1.71696	2.84486	0.99412	7.17799	0.775821	1.02373	1.04645	5.002	0.88739
1.83505	0	1.60373	2.31818	1.72649	2.64714	1	7.17799	0.780141	1.04444	1.05738	5.1454	0.868571
1.8402	0	1.61468	2.31818	1.73132	2.42943	1.00001	7.17799	0.782051	1.04535	1.05738	5.3285	0.851026
1.84536	0	1.61468	2.31818	1.73614	2.202	1.00931	7.17799	0.782051	1.04033	1.0592	5.4417	0.835571
1.85051	0	1.62016	2.31818	1.73684	2.001	1.01087	7.17799	0.778224	1.03415	1.06557	5.555	0.817896
1.85567	0	1.64625	2.31818	1.73684	1.864	1.01087	7.17799	0.777596	1.02034	1.06557	5.6682	0.799909
1.86082	0	1.69401	2.31818	1.73684	1.67271	1.00711	7.17799	0.781769	1.01632	1.06557	5.7815	0.784
1.86598	0	1.69725	2.31818	1.74503	1.43714	1.00012	7.17799	0.782051	1.01964	1.07833	5.8947	0.767351
1.87113	0	1.69788	2.31818	1.74971	1.24357	1	7.17799	0.782051	1.02963	1.08379	6.0079	0.758922
1.87628	0	1.70558	2.31818	1.75453	1.12586	1	7.17799	0.782051	0.998244	1.08754	6.1106	0.746558
1.88144	0	1.74234	2.31818	1.75789	1.008	1	7.17799	0.785635	0.958067	1.09016	6.1672	0.74026
1.88659	0	1.77064	2.31818	1.75789	0.772571	1	7.17799	0.788462	0.955556	1.09016	6.2238	0.734078
1.89175	0	1.77064	2.31818	1.75789	0.629571	1	7.17799	0.78416	0.955556	1.09016	6.2805	0.727273
1.8969	0	1.77064	2.31818	1.75906	0.511857	0.994848	7.17799	0.782051	0.955556	1.09016	6.3	0.733429
1.90206	0	1.77662	2.31818	1.76842	0.394	0.98913	7.17799	0.783096	0.951881	1.09016	6.3	0.74026
1.90721	0	1.80049	2.31818	1.77742	0.209143	0.98913	7.17799	0.787269	0.93283	1.09016	6.3536	0.740818
1.91237	0	1.81384	2.31818	1.78706	0.134	0.98913	7.17799	0.788462	0.918519	1.09016	6.4	0.752312
1.91752	0	1.81651	2.31818	1.79649	0.014857	0.987293	7.17799	0.788462	0.918519	1.0847	6.4	0.764416
1.92268	0	1.81651	2.31818	1.8	0	0.978891	7.17799	0.788462	0.918519	1.08197	6.4431	0.778714
1.92783	0	1.82417	2.31818	1.8	0	0.978261	7.17799	0.791135	0.918519	1.08197	6.4512	0.788
1.93299	0	1.85539	2.31818	1.80702	0	0.975891	7.17799	0.794872	0.909859	1.07924	6.5126	0.806286
1.93814	0	1.86238	2.31818	1.82986	0	0.962043	7.17799	0.794872	0.8978	1.0752	6.5113	0.824571
1.94329	0	1.86238	2.31818	1.8477	0	0.954337	7.17799	0.794872	0.896296	1.07896	6.5447	0.84287
1.94845	0	1.86301	2.31818	1.86316	0.099286	0.944228	7.17799	0.794872	0.896296	1.08197	6.5629	0.861156
1.9536	0	1.88291	2.31818	1.89123	0.298	0.937293	7.17799	0.794872	0.896296	1.06739	6.5596	0.879442
1.95876	0	1.88991	2.31818	1.89474	0.541143	0.922554	7.17799	0.794872	0.894037	1.06552	6.5094	0.886909
1.96391	0	1.88991	2.31818	1.89474	0.852429	0.912554	7.17799	0.794872	0.881985	1.06176	6.4536	0.903039
1.96907	0	1.89047	2.31818	1.90059	1.17414	0.90562	7.17799	0.794872	0.874074	1.05346	6.3404	0.921325
1.97422	0	1.90247	2.31818	1.92528	1.47529	0.898467	7.17799	0.796635	0.874074	1.05229	6.2272	0.935442
1.97938	0	1.91606	2.31818	1.94939	1.86843	0.891391	7.17799	0.800801	0.874074	1.05605	6.053	0.945442
1.98453	0	1.91743	2.31818	1.96023	2.20386	0.884815	7.17799	0.801282	0.874074	1.05556	5.8573	0.955455
1.98969	0	1.91743	2.31818	1.96842	2.49957	0.88413	7.17799	0.801282	0.872519	1.04918	5.6616	0.965455
1.99484	0	1.91743	2.31818	1.96842	2.763	0.891304	7.17799	0.801282	0.86817	1.04918	5.4458	0.975636
2	0	1.92228	2.31818	1.96842	3.04257	0.896196	7.17799	0.801282	0.866667	1.04918	5.173	0.985468
2.00515	0	1.92661	2.31818	1.97246	3.32214	0.903228	7.17799	0.801282	0.866667	1.04918	4.9483	0.995468
2.0103	0	1.92661	2.31818	1.98693	3.52229	0.916283	7.17799	0.802154	0.866667	1.04918	4.6404	1.00547
2.01546	0	1.92661	2.31818	2	3.684	0.932685	7.17799	0.807019	0.866163	1.04918	4.3437	1.01548
2.02061	0	1.92903	2.31818	2.00467	3.84586	0.95637	7.17799	0.808538	0.862148	1.04554	4.0914	1.02548
2.02577	0	1.94097	2.31818	2.01053	3.93029	0.977663	7.17799	0.812712	0.859259	1.04098	3.8391	1.02883
2.03092	0	1.94495	2.31818	2.01053	4.01514	1.00011	7.17799	0.812994	0.859259	1.04098	3.5868	1.03251
2.03608	0	1.94495	2.31818	2.01053	4.061	1.02425	7.17799	0.808128	0.853985	1.04007	3.3344	1.03905
2.04123	0	1.94495	2.31818	2.01755	4.10314	1.0466	7.17799	0.807692	0.841933	1.03552	3.155	1.03134
2.04639	0	1.96268	2.31818	2.02718	4.113	1.06815	7.17799	0.815122	0.837037	1.03927	3.0089	1.03388
2.05154	0	1.99275	2.31818	2.03158	4.194	1.0916	7.17799	0.825577	0.837037	1.04098	2.8285	1.03416
2.0567	0	1.99972	2.31818	2.0386	4.27486	1.10741	7.17799	0.820712	0.837037	1.03552	2.7152	1.03453
2.06185	0	2	2.31818	2.0421	4.24129	1.12451	7.17799	0.820513	0.837037	1.03279	2.651	1.03682
2.06701	0	2	2.31818	2.05146	4.29371	1.14676	7.17799	0.820513	0.816022	1.0255	2.5979	1.02853
2.07216	0	2.0302	2.31818	2.06401	4.37471	1.15697	7.17799	0.826571	0.799652	1.01639	2.617	1.0308
2.07732	0	2.04587	2.31818	2.06775	4.41629	1.16864	7.17799	0.826923	0.8	1.01639	2.6275	1.03162
2.08247	0	2.04587	2.31818	2.07595	4.38286	1.18171	7.17799	0.826923	0.8	1.01457	2.7075	1.03971
2.08762	0	2.04587	2.31818	2.09474	4.34243	1.18864	7.17799	0.826923	0.803519	1	2.7924	1.03896
2.09278	0	2.05456	2.31818	2.09474	4.41243	1.19563	7.17799	0.821186	0.799874	1	2.8748	1.04865
2.09793	0	2.07147	2.31818	2.09474	4.41157	1.20251	7.17799	0.807019	0.779785	1	3.0599	1.05866
2.10309	0	2.07339	2.31818	2.10176	4.37471	1.20945	7.17799	0.807692	0.77037	0.994533	3.2425	1.06493
2.10824	0	2.07339	2.31818	2.10526	4.35629	1.21638	7.17799	0.807692	0.77657	0.989459	3.4486	1.06567
2.1134	0	2.07635	2.31818	2.10526	4.44371	1.21739	7.17799	0.799436	0.777778	0.985705	3.6397	1.07567
2.11855	0	2.08257	2.31818	2.10877	4.40686	1.21739	7.17799	0.785244	0.777778	0.980877	3.9179	1.07697
2.12371	0	2.08257	2.31818	2.11579	4.51	1.22067	7.17799	0.788462	0.781644	0.97541	4.1265	1.07878
2.12886	0	2.08257	2.31818	2.11579	4.68271	1.22397	7.17799	0.788462	0.792593	0.97541	4.3222	1.07377
2.13402	0	2.08586	2.31818	2.11579	4.86214	1.22727	7.17799	0.783853	0.792593	0.97541	4.5452	1.0756
2.13917	0	2.09268	2.31818	2.11543	5.02171	1.22826	7.17799	0.775641	0.792593	0.975131	4.6967	1.06839
2.14433	0	2.09865	2.31818	2.11061	5.299	1.22826	7.17799	0.775641	0.819333	0.971377	4.8103	1.05527
2.14948	0	2.10092	2.31818	2.1058	5.68186	1.23065	7.17799	0.775641	0.828378	0.967631	4.9253	1.03883
2.15463	0	2.10092	2.31818	2.10526	5.99529	1.23902	7.17799	0.770558	0.824356	0.962656	4.9079	1.03055
2.15979	0	2.10092	2.31818	2.10526	6.39729	1.24739	7.17799	0.762821	0.82403	0.959016	4.8563	1.00867
2.16494	0	2.10092	2.31818	2.10526	6.81271	1.25533	7.17799	0.765103	0.82963	0.959016	4.7755	0.988987
2.1701	0	2.10092	2.31818	2.10526	7.295	1.26271	7.17799	0.769231	0.82963	0.959016	4.6033	0.968519
2.17525	0	2.10092	2.31818	2.10526	7.68929	1.27453	7.17799	0.766449	0.82963	0.957057	4.4126	0.942688
2.18041	0	2.10092	2.31818	2.10526	8.18871	1.28233	7.17799	0.762821	0.834126	0.953303	4.1454	0.917143
2.18556	0	2.10092	2.31818	2.10526	8.69257	1.29442	7.17799	0.762821	0.837037	0.95082	3.9264	0.89674
2.19072	0	2.10651	2.31818	2.10526	9.12671	1.30973	7.17799	0.766731	0.837037	0.944443	3.6344	0.875208
2.19587	0	2.11009	2.31818	2.10526	9.561	1.32504	7.17799	0.769231	0.838948	0.942623	3.3446	0.85013
2.20103	0	2.11009	2.31818	2.10526	9.99529	1.34035	7.17799	0.769231	0.8514	0.942623	3.0811	0.839104
2.20618	0	2.11009	2.31818	2.10526	10.4787	1.35565	7.17799	0.769231	0.850844	0.935336	2.8338	0.821818
2.21134	0	2.11205	2.31818	2.09591	10.9013	1.36592	7.17799	0.770603	0.84683	0.915303	2.6576	0.809545
2.21649	0	2.12269	2.31818	2.08416	11.3661	1.3754	7.17799	0.778032	0.848089	0.903861	2.4927	0.805195
2.22164	0	2.12844	2.31818	2.07485	11.8297	1.39071	7.17799	0.782051	0.851852	0.89891	2.3639	0.805195
2.2268	0	2.12844	2.31818	2.08421	12.2536	1.40601	7.17799	0.782051	0.851852	0.877049	2.2815	0.805195
2.23195	0	2.12844	2.31818	2.08421	12.7687	1.42132	7.17799	0.782051	0.852052	0.877049	2.1992	0.806727
2.23711	0	2.13468	2.31818	2.08421	13.2839	1.43663	7.17799	0.78591	0.864504	0.877049	2.1784	0.816883
2.24226	0	2.13871	2.31818	2.07815	13.799	1.45193	7.17799	0.788462	0.866667	0.868434	2.2	0.825143
2.24742	0	2.14467	2.31818	2.0637	14.3054	1.46846	7.17799	0.788462	0.866667	0.858197	2.2	0.832623
2.25257	0	2.14679	2.31818	2.05263	14.8293	1.49247	7.17799	0.788462	0.872244	0.852459	2.2136	0.849273
2.25773	0	2.14209	2.31818	2.05263	15.3451	1.50872	7.17799	0.781635	0.881481	0.84973	2.3	0.862286
2.26288	0	2.14424	2.31818	2.05263	15.863	1.52624	7.17799	0.780269	0.880726	0.844262	2.3	0.87287
2.26804	0	2.14679	2.31818	2.05263	16.3946	1.54999	7.17799	0.782051	0.876711	0.844262	2.3812	0.891156
2.27319	0	2.14679	2.31818	2.05263	16.904	1.56797	7.17799	0.782051	0.890496	0.844262	2.4427	0.899039
2.27835	0	2.15248	2.31818	2.04845	17.427	1.59123	7.17799	0.770122	0.896296	0.830459	2.5	0.908805
2.2835	0	2.15596	2.31818	2.04363	17.8836	1.6059	7.17799	0.762821	0.896296	0.822049	2.5214	0.91813
2.28866	0	2.15596	2.31818	2.0421	18.3387	1.62211	7.17799	0.762821	0.902096	0.819672	2.6	0.925299
2.29381	0	2.15596	2.31818	2.0421	18.817	1.62904	7.17799	0.762821	0.913244	0.819672	2.6	0.934714
2.29896	0	2.14993	2.31818	2.0421	19.2186	1.64151	7.17799	0.750173	0.905207	0.819672	2.6391	0.935065
2.30412	0	2.14679	2.31818	2.0421	19.6224	1.65073	7.17799	0.74359	0.909504	0.819672	2.7	0.940623
2.30927	0	2.14679	2.31818	2.04058	20.0133	1.65753	7.17799	0.74359	0.911111	0.818746	2.7	0.948052
2.31443	0	2.14679	2.31818	2.03576	20.4106	1.6622	7.17799	0.74359	0.915	0.819672	2.739	0.948052
2.31958	0	2.14679	2.31818	2.03158	20.808	1.66804	7.17799	0.739135	0.917511	0.819672	2.8	0.956364
2.32474	0	2.14679	2.31818	2.03158	21.2053	1.67378	7.17799	0.737179	0.909481	0.819672	2.8	0.961039
2.32989	0	2.14679	2.31818	2.03977	21.5061	1.67927	7.17799	0.737179	0.903704	0.826049	2.8631	0.962597
2.33505	0	2.14679	2.31818	2.0421	21.8571	1.68477	7.17799	0.737179	0.903704	0.827869	2.9	0.961351
2.3402	0	2.14679	2.31818	2.0421	22.205	1.68841	7.17799	0.732487	0.908652	0.827869	2.9	0.970403
2.34536	0	2.14679	2.31818	2.04678	22.3896	1.69303	7.17799	0.730769	0.911111	0.831508	2.9094	0.974026
2.35051	0	2.14679	2.31818	2.04913	22.6244	1.69413	7.17799	0.730769	0.908726	0.835541	2.9979	0.974026
2.35567	0	2.14679	2.31818	2.0421	22.79	1.70102	7.17799	0.727968	0.904711	0.836066	3	0.974026
2.36082	0	2.14679	2.31818	2.04327	22.9517	1.70138	7.17799	0.724359	0.903704	0.836975	3	0.974026
2.36597	0	2.14679	2.31818	2.05263	23.0563	1.7081	7.17799	0.724359	0.903704	0.844262	3	0.974026
2.37113	0	2.14679	2.31818	2.05263	23.0274	1.71446	7.17799	0.724359	0.903704	0.844262	3.0464	0.972065
2.37628	0	2.14636	2.31818	2.05263	22.9944	1.719	7.17799	0.724359	0.903704	0.845066	3.1	0.961039
2.38144	0	2.13938	2.31818	2.05965	22.9604	1.72608	7.17799	0.724359	0.903704	0.854279	3.1	0.961039
2.38659	0	2.13761	2.31818	2.06316	22.8103	1.73211	7.17799	0.724359	0.903704	0.860656	3.1	0.961039
2.39175	0	2.13761	2.31818	2.06316	22.5964	1.73901	7.17799	0.724359	0.903704	0.860656	3.1	0.955571
2.3969	0	2.13761	2.31818	2.06316	22.3581	1.74386	7.17799	0.720231	0.903704	0.863385	3.1295	0.948052
2.40206	0	2.13761	2.31818	2.06316	22.1721	1.74242	7.17799	0.717949	0.903704	0.868852	3.1861	0.944701
2.40721	0	2.13761	2.31818	2.06316	21.8997	1.74898	7.17799	0.717949	0.90157	0.868852	3.2	0.93539
2.41237	0	2.13428	2.31818	2.06635	21.6273	1.75591	7.17799	0.720276	0.900793	0.868852	3.2	0.925013
2.41752	0	2.12844	2.31818	2.07117	21.3547	1.76285	7.17799	0.721186	0.903704	0.868852	3.2864	0.918494
2.42268	0	2.12844	2.31818	2.07368	21.1741	1.76968	7.17799	0.71284	0.903704	0.868852	3.3126	0.908597
2.42783	0	2.12844	2.31818	2.07368	21.1153	1.77671	7.16964	0.707429	0.903704	0.868852	3.3797	0.898494
2.43298	0	2.12404	2.31818	2.07368	21.0501	1.78364	7.12552	0.708974	0.90963	0.868852	3.4639	0.888481
2.43814	0	2.11146	2.31818	2.07368	21.0941	1.7867	7.1208	0.716994	0.911111	0.868852	3.5823	0.879714
2.44329	0	2.11009	2.31818	2.07368	21.209	1.78664	7.1208	0.711519	0.911111	0.86968	3.6391	0.868481
2.44845	0	2.11009	2.31818	2.07368	21.367	1.79358	7.1208	0.705128	0.911111	0.877189	3.6957	0.858351
2.4536	0	2.11009	2.31818	2.07368	21.6443	1.79325	7.1208	0.707929	0.911111	0.884697	3.8046	0.840065
2.45876	0	2.11009	2.31818	2.07368	21.9741	1.79181	7.1208	0.711538	0.911111	0.885246	3.8827	0.825481
2.46391	0	2.11009	2.31818	2.07368	22.3623	1.79037	7.08954	0.711538	0.90923	0.885246	3.9311	0.812766
2.46907	0	2.11009	2.31818	2.07368	22.7617	1.78893	7.0636	0.711538	0.905207	0.885246	4.0222	0.792597
2.47422	0	2.10573	2.31818	2.07368	23.2429	1.7788	7.0636	0.711538	0.903704	0.885246	4.0026	0.772753
2.47938	0	2.10092	2.31818	2.07907	23.7269	1.77046	7.0636	0.711538	0.903704	0.897025	4.0501	0.75274
2.48453	0	2.10092	2.31818	2.08872	24.2261	1.76138	7.04553	0.711538	0.903704	0.910992	4.0921	0.732727
2.48969	0	2.10092	2.31818	2.09474	24.7043	1.75056	7.035	0.711538	0.903704	0.9185	4.1252	0.71487
2.49484	0	2.10092	2.31818	2.09474	25.1826	1.74913	7.035	0.711538	0.899941	0.923197	4.0993	0.705156
2.49999	0	2.10092	2.31818	2.09474	25.6609	1.74116	7.035	0.711538	0.896296	0.92623	4.0735	0.688727
2.50515	0	2.10092	2.31818	2.09474	26.1126	1.73566	7.035	0.711538	0.896296	0.92623	4.1054	0.683701
2.5103	0	2.10092	2.31818	2.09477	26.51	1.74116	7.035	0.711538	0.896296	0.926287	4.0868	0.673494
2.51546	0	2.10092	2.31818	2.09959	26.9364	1.74636	7.035	0.711128	0.896296	0.930852	4.0756	0.667403
2.52061	0	2.10092	2.31818	2.10441	27.3046	1.75215	7.0322	0.711538	0.890719	0.933762	4.0884	0.674545
2.52577	0	2.10092	2.31818	2.10526	27.702	1.76048	6.96603	0.711538	0.872444	0.934426	4.0996	0.676948
2.53092	0	2.10092	2.31818	2.10526	28.0993	1.77453	6.94921	0.711538	0.868926	0.934426	4.1003	0.680922
2.53608	0	2.10629	2.31818	2.10526	28.4967	1.78872	6.94921	0.714481	0.872941	0.934426	4.0726	0.697494
2.54123	0	2.11009	2.31818	2.10526	28.8727	1.80542	6.94921	0.712385	0.870711	0.934426	4.0591	0.707675
2.54639	0	2.11009	2.31818	2.10746	29.1893	1.81943	6.94921	0.711538	0.866667	0.934426	4.0497	0.717649
2.55154	0	2.11009	2.31818	2.11228	29.4873	1.84024	6.94921	0.711538	0.856119	0.934426	4.0245	0.73513
2.5567	0	2.11009	2.31818	2.11579	29.6859	1.85615	6.94921	0.719532	0.844444	0.934426	4.0039	0.745519
2.56185	0	2.11009	2.31818	2.11579	29.9497	1.87058	6.94335	0.724359	0.838393	0.934426	4.0414	0.753805
2.567	0	2.11009	2.31818	2.11579	30.0861	1.88437	6.9213	0.724359	0.837037	0.928959	4.098	0.762091
2.57216	0	2.11009	2.31818	2.11579	30.2039	1.89824	6.92061	0.724359	0.837037	0.92623	4.1	0.773779
2.57731	0	2.11616	2.31818	2.11579	30.3217	1.91041	6.92061	0.737071	0.830637	0.92623	4.1113	0.779221
2.58247	0	2.11927	2.31818	2.11664	30.4211	1.91591	6.92061	0.742635	0.816822	0.92623	4.1703	0.786948
2.58762	0	2.11927	2.31818	2.11444	30.2964	1.92721	6.92061	0.735442	0.814815	0.92623	4.2245	0.792208
2.59278	0	2.11927	2.31818	2.11579	30.2857	1.93272	6.92061	0.736788	0.814815	0.92623	4.3536	0.792208
2.59793	0	2.12567	2.31818	2.11579	30.1829	1.93904	6.91032	0.750609	0.809615	0.92623	4.4207	0.792208
2.60309	0	2.12844	2.31818	2.10643	30.0894	1.94717	6.86222	0.75641	0.807407	0.918943	4.5318	0.792208
2.60824	0	2.12844	2.31818	2.10526	29.8849	1.95236	6.83482	0.743763	0.804141	0.918033	4.6709	0.792208
2.6134	0	2.12844	2.31818	2.10526	29.697	1.95767	6.83482	0.718731	0.800096	0.918033	4.8099	0.792208
2.61855	0	2.13519	2.31818	2.08772	29.4581	1.96459	6.81506	0.722667	0.8	0.904369	4.949	0.788078
2.62371	0	2.13761	2.31818	2.07368	29.2267	1.96382	6.76656	0.724359	0.8	0.893443	5.0881	0.779221
2.62886	0	2.13761	2.31818	2.07368	29.0719	1.97104	6.685	0.724359	0.8	0.893443	5.2272	0.779221
2.63402	0	2.14309	2.31818	2.06666	28.8751	1.97114	6.63449	0.701885	0.794526	0.887975	5.3662	0.771273
2.63917	0	2.15388	2.31818	2.0421	28.6934	1.97139	6.61242	0.680942	0.787444	0.865156	5.5053	0.763065
2.64432	0	2.15596	2.31818	2.0421	28.5757	1.97011	6.57467	0.679487	0.785185	0.861402	5.597	0.75
2.64948	0	2.15596	2.31818	2.0421	28.4523	1.97704	6.54885	0.679487	0.784385	0.860656	5.6803	0.741714
2.65463	0	2.15596	2.31818	2.03392	28.3071	1.9746	6.54361	0.675904	0.778156	0.854279	5.7375	0.729065
2.65979	0	2.15596	2.31818	2.03158	28.2087	1.97389	6.49948	0.663385	0.777778	0.852459	5.8	0.718909
2.66494	0	2.15596	2.31818	2.03158	28.1429	1.97338	6.45539	0.660256	0.774763	0.852459	5.8	0.703234
2.6701	0	2.15596	2.31818	2.02691	28.0993	1.96726	6.43445	0.660256	0.767259	0.84882	5.8	0.695325
2.67525	0	2.15516	2.31818	2.02105	28.0184	1.96757	6.42868	0.659692	0.762963	0.844262	5.8	0.677026
2.68041	0	2.14819	2.31818	2.02105	28.0597	1.96565	6.3863	0.649173	0.762963	0.844262	5.7258	0.666039
2.68556	0	2.14679	2.31818	2.01988	28.0806	1.96505	6.35667	0.641026	0.762963	0.843352	5.6434	0.657753
2.69072	0	2.14679	2.31818	2.01053	28.0614	1.9662	6.34866	0.641026	0.756637	0.836066	5.5609	0.648156
2.69587	0	2.14564	2.31818	2.01053	28.0266	1.96474	6.33362	0.640224	0.755556	0.836066	5.4785	0.628805
2.70103	0	2.13867	2.31818	2.01053	28.0466	1.97215	6.29147	0.635071	0.755556	0.836066	5.396	0.619909
2.70618	0	2.13761	2.31818	2.0077	28.0903	1.98705	6.29147	0.63016	0.745007	0.829443	5.3136	0.612143
2.71133	0	2.13761	2.31818	2.00145	28.0237	1.99611	6.29147	0.628205	0.72483	0.821934	5.2311	0.605727
2.71649	0	2.13612	2.31818	2	28.044	2.01429	6.29999	0.625077	0.72103	0.819672	5.0778	0.607442
2.72164	0	2.12916	2.31818	1.99649	28.0047	2.03653	6.29147	0.610474	0.718519	0.819672	4.9662	0.599766
2.7268	0	2.12571	2.31818	1.98947	28	2.06374	6.29147	0.608974	0.702548	0.819672	4.8838	0.597896
2.73195	0	2.11973	2.31818	1.98947	27.9859	2.09578	6.29147	0.608974	0.696296	0.819672	4.8013	0.599623
2.73711	0	2.11193	2.31818	1.98787	27.8661	2.13296	6.29147	0.603846	0.696296	0.815943	4.7189	0.601338
2.74226	0	2.08406	2.31818	1.95864	27.8361	2.16537	6.31494	0.584378	0.694059	0.809123	4.6596	0.603052
2.74742	0	2.08257	2.31818	1.94737	27.7299	2.20213	6.34866	0.583333	0.696296	0.803279	4.6338	0.604883
2.75257	0	2.08257	2.31818	1.94737	27.7143	2.23135	6.34866	0.579788	0.696296	0.803279	4.6079	0.614883
2.75773	0	2.07169	2.31818	1.91228	27.6997	2.25744	6.31886	0.572359	0.695044	0.812385	4.5821	0.624455
2.76288	0	2.03685	2.31818	1.89146	27.6471	2.27967	6.29147	0.557756	0.689733	0.814025	4.606	0.624273
2.76804	0	2.0367	2.31818	1.89474	27.606	2.29477	6.29147	0.557692	0.687007	0.811475	4.6368	0.631909
2.77319	0	2.03527	2.31818	1.8686	27.5714	2.29971	6.29147	0.556692	0.682985	0.812844	4.6675	0.641909
2.77834	0	2.02727	2.31818	1.79727	27.5133	2.29133	6.25675	0.547237	0.681481	0.827869	4.7507	0.651922
2.7835	0	2.01835	2.31818	1.78947	27.4286	2.27781	6.23427	0.532051	0.681481	0.827869	4.8468	0.661922
2.78865	0	2.01835	2.31818	1.78947	27.4206	2.25296	6.24208	0.532051	0.681481	0.827869	4.9983	0.671922
2.79381	0	2.01835	2.31818	1.75673	27.3027	2.21851	6.27848	0.532051	0.681481	0.834246	5.1682	0.681935
2.79896	0	2.00303	2.31818	1.74737	27.3051	2.18	6.1924	0.529423	0.681481	0.836066	5.3381	0.691935
2.80412	0	1.97304	2.31818	1.74407	27.2874	2.1394	6.14848	0.52525	0.681481	0.836066	5.5079	0.701935
2.80927	0	1.97901	2.31818	1.72025	27.2351	2.09597	6.14848	0.521077	0.681481	0.836066	5.6778	0.711935
2.81443	0	1.98165	2.31818	1.69474	27.14	2.05152	6.14805	0.519231	0.681481	0.836066	5.8786	0.721948
2.81958	0	1.97479	2.31818	1.69474	27.1031	2.00547	6.10392	0.519141	0.681481	0.836066	6.1178	0.727558
2.82474	0	1.94502	2.31818	1.69357	27.0663	1.96062	6.09128	0.514974	0.681481	0.836975	6.3702	0.728961
2.82989	0	1.93578	2.31818	1.68421	27.0293	1.91908	6.09128	0.512821	0.681481	0.844262	6.5573	0.738974
2.83505	0	1.93578	2.31479	1.68421	26.9924	1.88152	6.08862	0.512821	0.681481	0.844262	6.7748	0.741545
2.8402	0	1.93578	2.30909	1.68095	26.9551	1.84398	6.03995	0.512821	0.681481	0.844262	7.0269	0.745987
2.84535	0	1.93086	2.30909	1.68152	26.9981	1.80983	6.00549	0.512821	0.681481	0.844262	7.2183	0.751935
2.85051	0	1.91893	2.30909	1.68421	27.0413	1.77971	6.00549	0.512821	0.681481	0.844262	7.4195	0.753065
2.85566	0	1.91743	2.3024	1.68421	27.0861	1.75477	6.00549	0.512821	0.686933	0.844262	7.5377	0.748
2.86082	0	1.91354	2.3	1.68421	27.1301	1.73253	6.00561	0.512821	0.688889	0.844262	7.6956	0.74026
2.86597	0	1.90826	2.3	1.68421	27.2346	1.70927	6.00549	0.512821	0.688889	0.844262	7.8169	0.741481
2.87113	0	1.90347	2.29765	1.68301	27.3609	1.68805	5.99136	0.512821	0.6908	0.844262	7.9387	0.74026
2.87628	0	1.89908	2.29091	1.67337	27.4153	1.66582	5.95416	0.512821	0.696296	0.844262	7.9954	0.74026
2.88144	0	1.89485	2.29091	1.67308	27.5847	1.65002	5.8911	0.512821	0.697674	0.837172	8.052	0.74026
2.88659	0	1.88991	2.29091	1.67368	27.7511	1.63472	5.8911	0.512821	0.701696	0.836066	8.1024	0.733519
2.89175	0	1.88876	2.28527	1.69474	28.021	1.61941	5.8911	0.512821	0.703704	0.830598	8.081	0.727273
2.8969	0	1.88279	2.28182	1.70526	28.2053	1.60411	5.85095	0.512821	0.703704	0.827869	8.071	0.727273
2.90206	0	1.86702	2.28182	1.70059	28.3671	1.59625	5.77671	0.516013	0.703704	0.827869	8.0589	0.717779
2.90721	0	1.85321	2.28182	1.70711	28.5809	1.58436	5.77671	0.520885	0.703704	0.827287	7.998	0.714286
2.91236	0	1.85321	2.27781	1.72632	28.8317	1.57151	5.75766	0.525641	0.70697	0.825582	7.9156	0.714286
2.91752	0	1.85321	2.27288	1.72632	28.9953	1.56458	5.69812	0.525641	0.710985	0.827869	7.8815	0.713519
2.92267	0	1.83356	2.27273	1.72632	29.157	1.54931	5.61582	0.529077	0.71603	0.827869	7.8556	0.705234
2.92783	0	1.81651	2.27273	1.73567	29.3189	1.53984	5.54964	0.532051	0.718519	0.827869	7.8298	0.701299
2.93298	0	1.81651	2.27273	1.73684	29.4806	1.52957	5.376	0.532051	0.718519	0.827869	7.7858	0.701299
2.93814	0	1.81651	2.26965	1.73684	29.6424	1.5151	5.31915	0.532051	0.7194	0.828033	7.7033	0.701299
2.94329	0	1.81126	2.25732	1.73684	29.7593	1.50587	5.2939	0.536115	0.721407	0.830984	7.7066	0.704532
2.94845	0	1.80734	2.25454	1.73684	29.8296	1.49084	5.21448	0.538462	0.725926	0.834852	7.6927	0.713727
2.9536	0	1.80734	2.25454	1.73684	29.8861	1.48122	4.99388	0.538462	0.725926	0.836066	7.6756	0.714286
2.95876	0	1.80196	2.24955	1.73918	29.964	1.46386	4.94738	0.545981	0.725926	0.836066	7.6739	0.718117
2.96391	0	1.79257	2.24546	1.74737	29.9271	1.44999	4.9231	0.551282	0.725926	0.836066	7.6528	0.727091
2.96907	0	1.78899	2.24175	1.74737	29.9093	1.43612	4.88149	0.551282	0.737978	0.836066	7.6232	0.738065
2.97422	0	1.78899	2.23556	1.7451	29.9854	1.41672	4.83737	0.551282	0.753548	0.843131	7.6712	0.741247
2.97938	0	1.78725	2.21978	1.74846	29.9593	1.39566	4.83299	0.554929	0.7488	0.858148	7.6594	0.752649
2.98453	0	1.77035	2.21849	1.74737	29.9224	1.36896	4.80153	0.567449	0.748148	0.868852	7.6457	0.770805
2.98968	0	1.76147	2.22342	1.74737	29.8731	1.34815	4.76218	0.570513	0.748148	0.868852	7.6411	0.779091
2.99484	0	1.76277	2.21374	1.75673	29.709	1.3236	4.70184	0.569603	0.743978	0.865213	7.694	0.794532
2.99999	0	1.76874	2.19399	1.76842	29.6021	1.29568	4.69	0.565429	0.743126	0.860656	7.6682	0.809753
3.00515	0	1.76249	2.18881	1.76842	29.4784	1.27398	4.61104	0.577032	0.748148	0.860656	7.7109	0.828779
3.0103	0	1.75229	2.17353	1.76141	29.2829	1.2439	4.52848	0.589744	0.748148	0.883893	7.7675	0.84426
3.01546	0	1.75229	2.151	1.76173	29.0473	1.2224	4.48982	0.589744	0.730444	0.902885	7.8242	0.867675
3.02061	0	1.75229	2.14546	1.75789	28.7934	1.20161	4.48982	0.589744	0.725926	0.909836	7.8808	0.885013
3.02577	0	1.75186	2.14546	1.75789	28.4357	1.18267	4.42516	0.585417	0.728689	0.909836	7.9374	0.910169
3.03092	0	1.74589	2.1428	1.78862	28.0823	1.17126	4.36553	0.587808	0.728185	0.904369	7.994	0.936675
3.03608	0	1.74312	2.13636	1.80747	27.6831	1.1601	4.36616	0.589744	0.718519	0.901639	8	0.963325
3.04123	0	1.74312	2.13636	1.80442	27.1674	1.1494	4.37543	0.589744	0.718519	0.9075	8.0497	0.993857
3.04639	0	1.73616	2.13636	1.796	26.6706	1.14399	4.25117	0.580006	0.718519	0.930066	8.1	1.01974
3.05154	0	1.73395	2.13636	1.8	26.0671	1.14552	4.18966	0.578859	0.713474	0.942623	8.1	1.04796
3.05669	0	1.73395	2.13636	1.8	25.4783	1.14687	4.17525	0.583032	0.711111	0.942623	8.1	1.07626
3.06185	0	1.73395	2.13636	1.8	24.8893	1.1483	4.15977	0.582615	0.711111	0.942623	8.1083	1.10455
3.067	0	1.73395	2.13452	1.81872	24.3004	1.14974	3.85089	0.568013	0.709607	0.935336	8.1	1.12366
3.07216	0	1.72884	2.12727	1.82105	23.6809	1.1531	3.74162	0.567667	0.703704	0.934426	8.1	1.14422
3.07731	0	1.71967	2.12727	1.80925	23.1289	1.15375	3.71768	0.564449	0.703704	0.943615	8.0992	1.15423
3.08247	0.006358	1.7156	2.12727	1.80064	22.7087	1.15588	3.61079	0.551282	0.706215	0.95032	8.0376	1.16423
3.08762	0.041585	1.7156	2.11698	1.8	22.2786	1.1555	2.94893	0.551282	0.706533	0.95082	7.9852	1.17281
3.09278	0.046412	1.7156	2.10909	1.8	21.9517	1.15694	2.82158	0.551282	0.703704	0.95082	7.9079	1.17452
3.09793	0.046412	1.71039	2.10909	1.8	21.7607	1.15436	2.8112	0.546763	0.703704	0.95082	7.8474	1.17625
3.10309	0.070756	1.69156	2.10749	1.8	21.65	1.14895	2.61173	0.538462	0.703704	0.95082	7.7695	1.17796
3.10824	0.160355	1.68807	2.09128	1.79745	21.6263	1.1468	1.90391	0.538462	0.703704	0.951811	7.6924	1.17969
3.1134	0.168268	1.68807	2.08013	1.78781	21.7143	1.14009	1.82281	0.538462	0.703704	0.955566	7.6	1.17751
3.11855	0.170179	1.68807	2.07273	1.77076	21.7356	1.13178	1.80165	0.535962	0.703704	0.965393	7.5533	1.17094
3.1237	0.175895	1.68049	2.06043	1.76842	21.8279	1.12417	1.65909	0.534705	0.700363	0.967213	7.5	1.17186
3.12886	0.193385	1.66972	2.04546	1.76842	21.9257	1.11492	1.3404	0.538462	0.696296	0.967213	7.4526	1.17079
3.13401	0.193385	1.66972	2.04546	1.76375	22.0284	1.10049	1.32221	0.538462	0.696296	0.970852	7.3702	1.16423
3.13917	0.193385	1.66972	2.04268	1.75789	22.05	1.08589	1.31549	0.538462	0.694037	0.97541	7.2979	1.16326
3.14432	0.19634	1.66926	1.97971	1.75102	22.1809	1.06488	1.23893	0.538571	0.689096	0.980762	7.3	1.1542
3.14948	0.20112	1.65135	1.96364	1.73904	22.1926	1.05141	1.1153	0.542744	0.688889	0.99009	7.2228	1.15448
3.15463	0.20112	1.6422	1.96364	1.71579	22.124	1.03003	1.1153	0.544872	0.688889	1.0082	7.2	1.15286
3.15979	0.20112	1.63368	1.93923	1.71579	22.0581	1.00824	1.1153	0.544872	0.688889	1.0082	7.2	1.15531
3.16494	0.20112	1.62385	1.8906	1.71579	21.9763	0.992935	1.04833	0.544872	0.688889	1.0082	7.1917	1.14703
3.1701	0.202814	1.60644	1.88074	1.68772	21.8699	0.968685	0.966055	0.548346	0.688889	1.02459	7.1946	1.14286
3.17525	0.207734	1.56464	1.87273	1.67291	21.7153	0.951457	0.947867	0.556692	0.688889	1.03279	7.1816	1.14286
3.18041	0.208855	1.55503	1.84734	1.66808	21.5606	0.928457	0.929679	0.56091	0.694059	1.03279	7.2361	1.13366
3.18556	0.208855	1.5484	1.83636	1.64923	21.3283	0.907022	0.911491	0.565538	0.696296	1.04098	7.2424	1.12635
3.19071	0.208855	1.54243	1.83636	1.62105	21.0824	0.884043	0.893302	0.569712	0.696296	1.05738	7.2493	1.11718
3.19587	0.208855	1.50754	1.82204	1.62105	20.8091	0.862043	0.852236	0.573878	0.700756	1.05738	7.306	1.11299
3.20102	0.208855	1.46717	1.79029	1.62105	20.5643	0.842304	0.800732	0.587288	0.714378	1.05738	7.3626	1.1039
3.20618	0.208855	1.45872	1.78182	1.60234	20.2384	0.827	0.800732	0.596154	0.718519	1.07195	7.4192	1.1039
3.21133	0.208855	1.45872	1.78182	1.6	19.9889	0.811696	0.800732	0.596154	0.718519	1.07377	7.5263	1.09844
3.21649	0.208855	1.45399	1.77122	1.6	19.6699	0.796391	0.800732	0.596981	0.722837	1.07377	7.6325	1.09091
3.22164	0.208855	1.40779	1.76364	1.59415	19.4259	0.781087	0.800732	0.623314	0.725926	1.07377	7.6891	1.09091
3.2268	0.220087	1.38532	1.73975	1.58947	19.0833	0.765772	0.800732	0.641026	0.7376	1.07377	7.7457	1.09091
3.23195	0.224326	1.38619	1.71723	1.58947	18.7331	0.750467	0.800732	0.641635	0.748148	1.07377	7.8046	1.09091
3.23711	0.224326	1.39316	1.70958	1.58714	18.507	0.744989	0.793039	0.6465	0.748148	1.07559	7.9179	1.09091
3.24226	0.224953	1.36495	1.70909	1.57866	18.1797	0.730728	0.771992	0.676474	0.748148	1.08175	7.9638	1.09604
3.24742	0.236889	1.33945	1.70909	1.57384	17.9331	0.715413	0.754433	0.698718	0.748148	1.07799	8.0128	1.09579
3.25257	0.241228	1.33945	1.69627	1.56902	17.6396	0.700489	0.743537	0.698718	0.751667	1.07424	8.0501	1.1039
3.25773	0.242272	1.33945	1.67674	1.56023	17.404	0.693902	0.743537	0.698718	0.759696	1.08015	8.0768	1.10356
3.26288	0.243324	1.33348	1.67273	1.5579	17.1684	0.68037	0.736302	0.707064	0.762963	1.08197	8.0893	1.10548
3.26803	0.246743	1.31858	1.67273	1.5579	16.9329	0.665065	0.692176	0.715622	0.762963	1.08197	8.0513	1.10312
3.27319	0.247532	1.31193	1.65007	1.55322	16.6173	0.651359	0.686342	0.717949	0.762963	1.08561	7.9993	1.10292
3.27834	0.250944	1.31193	1.64545	1.54003	16.3189	0.644424	0.67373	0.717949	0.762963	1.08635	7.9351	1.09464
3.2835	0.256915	1.30561	1.64098	1.52557	16.0833	0.63263	0.657744	0.722359	0.766607	1.07885	7.8334	1.08635
3.28865	0.262879	1.30275	1.62675	1.51306	15.8477	0.630435	0.657744	0.722814	0.772985	1.07559	7.7185	1.07813
3.29381	0.263003	1.30275	1.60909	1.49888	15.6121	0.630435	0.657744	0.718641	0.776348	1.09016	7.6103	1.06164
3.29896	0.263003	1.30275	1.60909	1.49474	15.3217	0.630435	0.657744	0.717949	0.77037	1.09016	7.502	1.04506
3.30412	0.263003	1.28944	1.60909	1.47018	15.0051	0.630435	0.657744	0.72725	0.77037	1.10292	7.3937	1.02851
3.30927	0.263003	1.2844	1.58124	1.46316	14.7626	0.633609	0.657744	0.730769	0.777178	1.10656	7.2854	1.01194
3.31443	0.263003	1.27986	1.56594	1.45395	14.5151	0.641902	0.657744	0.727596	0.783304	1.10354	7.1702	0.995364
3.31958	0.263003	1.27523	1.56364	1.43026	14.1987	0.650337	0.657744	0.724378	0.785185	1.10328	7.0676	0.978792
3.32474	0.263003	1.27523	1.55932	1.41053	14.0031	0.65637	0.657744	0.72925	0.785185	1.11475	6.9564	0.962221
3.32989	0.263003	1.27523	1.54546	1.41053	13.7789	0.669793	0.657744	0.730769	0.785185	1.11475	6.8661	0.938338
3.33504	0.254053	1.27342	1.54546	1.40936	13.5999	0.677022	0.657744	0.729506	0.785185	1.11566	6.7736	0.925584
3.3402	0.247532	1.26111	1.54129	1.4	13.4011	0.686533	0.617765	0.721686	0.785185	1.12295	6.6722	0.912519
3.34535	0.247532	1.24954	1.52546	1.4	13.271	0.694913	0.600549	0.728205	0.785185	1.12143	6.5897	0.896026
3.35051	0.243765	1.24771	1.51818	1.4	13.1527	0.703283	0.600549	0.730769	0.785185	1.11768	6.5073	0.88774
3.35566	0.236935	1.24771	1.51818	1.39298	13.0354	0.710207	0.600549	0.730769	0.785185	1.12022	6.4248	0.883117
3.36082	0.222176	1.23704	1.51707	1.38947	12.9853	0.710033	0.600549	0.724814	0.785185	1.12295	6.3245	0.883364
3.36597	0.216591	1.20482	1.50789	1.38947	12.8936	0.711467	0.600549	0.716885	0.785185	1.12295	6.1854	0.883195
3.37113	0.215848	1.20183	1.50262	1.38947	12.8571	0.712913	0.600549	0.713756	0.785185	1.12295	6.0775	0.885104
3.37628	0.201081	1.20183	1.5	1.38947	12.8571	0.714348	0.600549	0.711538	0.785185	1.12295	5.9956	0.895143
3.38144	0.188674	1.19866	1.49559	1.38947	12.8571	0.708804	0.600549	0.713019	0.781593	1.12295	5.8682	0.906429
3.38659	0.178834	1.15549	1.48474	1.38947	12.8571	0.704141	0.600549	0.703788	0.780289	1.12295	5.7298	0.924727
3.39175	0.177914	1.13762	1.47488	1.38012	12.8571	0.690283	0.600549	0.692308	0.784304	1.13024	5.6699	0.943013
3.3969	0.176266	1.13401	1.47273	1.37895	12.8571	0.676413	0.600549	0.692308	0.785133	1.13115	5.5858	0.961299
3.40205	0.171347	1.12564	1.47273	1.37895	12.8571	0.662543	0.600549	0.693288	0.778911	1.13115	5.5241	0.984857
3.40721	0.166419	1.10785	1.47273	1.37895	12.8179	0.648674	0.600549	0.694231	0.777778	1.13115	5.4725	1.01314
3.41236	0.162443	1.09429	1.47088	1.37895	12.737	0.634804	0.600549	0.68216	0.778156	1.13002	5.4028	1.04122
3.41752	0.162443	1.09174	1.44444	1.37895	12.7143	0.628228	0.600549	0.679487	0.776696	1.12626	5.321	1.06973
3.42267	0.162443	1.08826	1.41818	1.37661	12.716	0.617946	0.600549	0.679487	0.77037	1.12659	5.3	1.10434
3.42783	0.162443	1.07433	1.41818	1.36842	12.6371	0.604663	0.600549	0.679487	0.77037	1.13934	5.3	1.13987
3.43298	0.162443	1.06914	1.41818	1.36842	12.5867	0.599446	0.600549	0.673532	0.77037	1.13934	5.3	1.16983
3.43814	0.162443	1.06422	1.39821	1.36842	12.6156	0.592522	0.600549	0.666667	0.752815	1.13934	5.3	1.1999
3.44329	0.162443	1.06214	1.37461	1.35204	12.5374	0.586359	0.600549	0.668122	0.746163	1.16484	5.3768	1.22991
3.44845	0.157988	1.05517	1.351	1.35098	12.4564	0.586957	0.600549	0.672987	0.747015	1.17213	5.4477	1.25553
3.4536	0.153068	1.05442	1.33852	1.35697	12.3756	0.586957	0.600549	0.672641	0.742496	1.17213	5.5417	1.27554
3.45876	0.148148	1.04845	1.31818	1.35322	12.2947	0.586902	0.600549	0.668468	0.725926	1.1867	5.6227	1.29554
3.46391	0.146972	1.04587	1.31818	1.34737	12.2139	0.586957	0.600549	0.666667	0.725926	1.20492	5.7536	1.31556
3.46906	0.146972	1.04587	1.31787	1.34737	12.1329	0.586957	0.600549	0.666667	0.725926	1.20492	5.8062	1.32774
3.47422	0.146972	1.04587	1.29926	1.3462	12.052	0.586957	0.600549	0.666667	0.716785	1.20674	5.9351	1.34013
3.47937	0.146972	1.04292	1.28182	1.33684	11.894	0.59313	0.600549	0.670795	0.711111	1.22206	6.0202	1.34244
3.48453	0.146972	1.03417	1.28182	1.33684	11.6954	0.591717	0.600549	0.683006	0.711111	1.22581	6.1132	1.34417
3.48968	0.146972	1.02752	1.28182	1.33684	11.4967	0.591663	0.600549	0.692308	0.710081	1.22951	6.2	1.33938
3.49484	0.146972	1.02752	1.28182	1.33684	11.298	0.589511	0.600549	0.692308	0.703852	1.22951	6.2	1.33766
3.49999	0.146972	1.02752	1.27936	1.33684	11.166	0.588065	0.600549	0.692308	0.703704	1.22951	6.2467	1.3358
3.50515	0.146972	1.01913	1.27442	1.33684	11.0436	0.58663	0.600549	0.700346	0.703704	1.22951	6.236	1.32752
3.5103	0.146972	1.00917	1.26816	1.33334	10.817	0.582543	0.600549	0.711538	0.703704	1.23224	6.2308	1.31923
3.51546	0.146972	1.00917	1.26364	1.32632	10.6461	0.57288	0.600549	0.711538	0.703704	1.24013	6.1689	1.31095
3.52061	0.150709	1.00917	1.26364	1.32632	10.4423	0.571446	0.572924	0.711538	0.703704	1.24388	6.1	1.30218
3.52577	0.154708	1.00242	1.26364	1.32632	10.2914	0.57	0.543354	0.722231	0.703704	1.2459	6.1012	1.29438
3.53092	0.154708	0.984761	1.25886	1.31696	10.1736	0.561359	0.543354	0.746744	0.70423	1.2459	6.0215	1.28584
3.53607	0.154708	0.981651	1.25455	1.31579	10.0559	0.560011	0.543354	0.75	0.703704	1.2459	5.9738	1.27781
3.54123	0.154924	0.978009	1.24958	1.31579	10	0.556957	0.543354	0.755083	0.703704	1.2459	5.9003	1.27273
3.54638	0.159844	0.951688	1.24545	1.30456	9.96314	0.55363	0.559311	0.79925	0.703704	1.24171	5.9	1.27273
3.55154	0.167549	0.93578	1.24545	1.30002	9.85714	0.55762	0.581389	0.834442	0.703704	1.24182	5.9072	1.26594
3.55669	0.177914	0.935835	1.24268	1.30484	9.85714	0.56137	0.600549	0.838801	0.705459	1.24557	5.9276	1.25974
3.56185	0.177914	0.93578	1.23011	1.29152	9.96171	0.559935	0.600549	0.835026	0.709481	1.24408	5.9732	1.26048
3.567	0.189502	0.922018	1.22727	1.25395	10	0.563228	0.60827	0.863718	0.711111	1.23771	6.0652	1.26046
3.57216	0.203139	0.908257	1.22727	1.25263	10	0.568728	0.658945	0.897436	0.711111	1.23771	6.1137	1.27045
3.57731	0.208855	0.908257	1.21553	1.25263	10.0293	0.56775	0.686342	0.897436	0.711111	1.23771	6.2213	1.27273
3.58247	0.208855	0.908257	1.2	1.19795	10.1429	0.567457	0.686342	0.897436	0.711111	1.22541	6.3044	1.28203
3.58762	0.208855	0.908257	1.19654	1.18844	10.1429	0.563587	0.686342	0.909955	0.714756	1.21971	6.3841	1.29857
3.59278	0.214897	0.902376	1.19957	1.18947	10.176	0.562804	0.680765	0.927186	0.718519	1.22131	6.491	1.30607
3.59793	0.224326	0.899083	1.17836	1.15673	10.2147	0.561652	0.686342	0.929487	0.724393	1.21039	6.5893	1.32391
3.60309	0.224674	0.899083	1.17273	1.11579	10.2857	0.554424	0.686342	0.929487	0.725926	1.19672	6.6864	1.3422
3.60824	0.232526	0.899083	1.17273	1.11579	10.2997	0.545891	0.686342	0.936224	0.725926	1.19672	6.7795	1.36048
3.61339	0.239294	0.899083	1.16616	1.11112	10.2963	0.545565	0.686342	0.942308	0.729415	1.19581	6.8053	1.37874
3.61855	0.244222	0.899083	1.15007	1.07368	10.3441	0.535859	0.686342	0.942308	0.742496	1.18853	6.8311	1.39707
3.6237	0.247532	0.899083	1.14545	1.07368	10.2857	0.531793	0.693806	0.942308	0.748148	1.18853	6.7923	1.40947
3.62886	0.247532	0.899083	1.14545	1.07368	10.31	0.530348	0.737932	0.945917	0.748148	1.18853	6.7828	1.41947
3.63401	0.247532	0.899083	1.13929	1.05965	10.2587	0.528913	0.743537	0.948718	0.748148	1.18306	6.7623	1.42857
3.63917	0.248437	0.899083	1.13636	1.05263	10.1886	0.527478	0.746883	0.95191	0.748148	1.18033	6.6589	1.42857
3.64432	0.256289	0.899083	1.11972	1.05263	10.2324	0.532685	0.75735	0.955128	0.768489	1.18033	6.6306	1.42062
3.64948	0.270553	0.899083	1.09818	1.04913	10.159	0.539598	0.74388	0.951282	0.794074	1.18033	6.5974	1.41242
3.65463	0.270739	0.899083	1.09091	1.04211	10.078	0.551217	0.743537	0.948718	0.8	1.18033	6.5093	1.397
3.65979	0.270739	0.899083	1.09091	1.04211	9.99429	0.573457	0.743537	0.948718	0.79937	1.18033	6.4358	1.3787
3.66494	0.284879	0.899083	1.09091	1.04211	9.83257	0.588185	0.743537	0.948718	0.795356	1.18033	6.392	1.34921
3.6701	0.30117	0.899083	1.08475	1.04211	9.69257	0.607076	0.743537	0.948718	0.80917	1.17304	6.2887	1.32062
3.67525	0.30168	0.899083	1.06503	1.04211	9.61157	0.628891	0.743537	0.948718	0.844319	1.17213	6.2527	1.28655
3.6804	0.30168	0.899083	1.05455	1.04211	9.43143	0.651543	0.743537	0.948718	0.859259	1.17213	6.2126	1.25436
3.68556	0.310692	0.899083	1.05532	1.04211	9.307	0.674065	0.743537	0.948718	0.859889	1.16757	6.1298	1.21983
3.69071	0.324886	0.899083	1.06296	1.04211	9.20557	0.694533	0.743537	0.940071	0.866111	1.16393	6.0783	1.18287
3.69587	0.324886	0.899083	1.06364	1.04211	9.00429	0.716185	0.743537	0.935897	0.866667	1.16393	6.0199	1.1473
3.70102	0.324886	0.899083	1.05594	1.04444	8.922	0.739609	0.743537	0.935897	0.876081	1.1603	6.0444	1.11414
3.70618	0.349903	0.899083	1.05014	1.05263	8.74029	0.753478	0.729982	0.935897	0.901393	1.14754	5.9979	1.07757
3.71133	0.381308	0.899083	1.05455	1.05263	8.65171	0.770587	0.707904	0.927897	0.918519	1.14754	6.0642	1.04909
3.71649	0.39698	0.907725	1.05455	1.05263	8.57143	0.78738	0.686342	0.923077	0.918519	1.14754	6.1116	1.02252
3.72164	0.40224	0.917431	1.05455	1.05263	8.52986	0.795076	0.686342	0.923077	0.918519	1.12842	6.2106	0.995948
3.7268	0.428247	0.917431	1.06804	1.04561	8.41829	0.806652	0.670327	0.923077	0.967726	1.11748	6.3044	0.969377
3.73195	0.453054	0.917431	1.06656	1.04211	8.42143	0.805913	0.657744	0.91484	0.9828	1.10109	6.3891	0.951961
3.73711	0.462739	0.917431	1.05916	1.04211	8.37543	0.809641	0.663607	0.915795	0.985185	1.09016	6.5278	0.932221
3.74226	0.482425	0.917431	1.06058	1.04211	8.36243	0.813913	0.681795	0.916667	1.00487	1.09016	6.6748	0.916026
3.74741	0.507325	0.915697	1.07273	1.04444	8.432	0.812467	0.686342	0.916462	1.04444	1.08652	6.8438	0.899182
3.75257	0.519153	0.908615	1.07273	1.05642	8.48914	0.811033	0.686342	0.907506	1.04444	1.07672	6.9662	0.885688
3.75772	0.524073	0.908257	1.06918	1.06124	8.64386	0.809163	0.686342	0.906846	1.05022	1.08048	7.1619	0.869117
3.76288	0.526006	0.908257	1.07057	1.06316	8.68043	0.800793	0.69738	0.910256	1.07884	1.08197	7.3232	0.855416
3.76803	0.526006	0.908257	1.07273	1.06316	8.83157	0.795848	0.714939	0.910256	1.08889	1.07559	7.4559	0.848961
3.77319	0.526006	0.908257	1.07273	1.06316	9.07	0.794402	0.714939	0.910256	1.08889	1.07692	7.5733	0.83239
3.77834	0.532852	0.908257	1.0747	1.06316	9.298	0.792967	0.714939	0.910712	1.0905	1.08443	7.7059	0.831779
3.7835	0.548393	0.908257	1.08089	1.06316	9.48629	0.789043	0.71228	0.914885	1.0963	1.09016	7.8291	0.826442
3.78865	0.563469	0.908257	1.07596	1.06316	9.76586	0.782348	0.668154	0.916667	1.0963	1.09016	7.9185	0.819909
3.79381	0.564683	0.908257	1.07273	1.06316	10.0454	0.782609	0.657744	0.916667	1.0963	1.09016	8.0576	0.811299
3.79896	0.564683	0.908257	1.078	1.06433	10.325	0.774793	0.657744	0.916667	1.10488	1.09016	8.1967	0.802831
3.80412	0.564683	0.908257	1.08182	1.07368	10.6046	0.771739	0.657744	0.916667	1.11111	1.09016	8.2874	0.801416
3.80927	0.564683	0.908257	1.08182	1.07368	10.9087	0.768913	0.657744	0.916667	1.11111	1.09668	8.3748	0.79574
3.81442	0.564683	0.908257	1.07951	1.07368	11.1824	0.76087	0.657744	0.916667	1.11187	1.10418	8.5001	0.79187
3.81958	0.564683	0.908257	1.08222	1.08071	11.5016	0.76087	0.657744	0.916667	1.11809	1.11203	8.5548	0.793584
3.82473	0.564683	0.908257	1.08182	1.08421	11.703	0.76087	0.657744	0.91934	1.11852	1.11475	8.6109	0.786039
3.82989	0.564683	0.908257	1.08182	1.08903	11.9016	0.757163	0.657744	0.926795	1.11852	1.11475	8.6884	0.784039
3.83504	0.564683	0.908257	1.08182	1.10218	12.0614	0.75	0.657744	0.929487	1.12196	1.11748	8.7117	0.785766
3.8402	0.564683	0.908257	1.0812	1.11426	12.1734	0.75	0.657744	0.929487	1.12593	1.12651	8.7879	0.784286
3.84535	0.562332	0.908257	1.07627	1.10944	12.2903	0.75	0.657744	0.935308	1.12593	1.13777	8.8	0.777727
3.85051	0.551657	0.908257	1.07273	1.10526	12.411	0.744326	0.657744	0.942308	1.12593	1.14754	8.8	0.774013
3.85566	0.530926	0.908257	1.08776	1.12398	12.4286	0.73913	0.657744	0.942308	1.13818	1.17669	8.8	0.777584
3.86082	0.519818	0.908257	1.09091	1.12632	12.5076	0.73913	0.640042	0.942308	1.14074	1.18033	8.8496	0.771013
3.86597	0.518271	0.908257	1.09091	1.12632	12.5714	0.73913	0.629147	0.951763	1.14074	1.17486	8.8584	0.775481
3.87113	0.518271	0.908257	1.09063	1.13801	12.5714	0.733261	0.615248	0.961538	1.15221	1.19034	8.8812	0.778364
3.87628	0.515502	0.912174	1.08847	1.14737	12.5721	0.726141	0.547615	0.961474	1.16598	1.2164	8.9	0.786532
3.88144	0.510536	0.910376	1.08721	1.14737	12.5714	0.717228	0.543354	0.956609	1.16296	1.23141	8.8632	0.793727
3.88659	0.510536	0.908257	1.08228	1.1497	12.5779	0.708652	0.543354	0.96191	1.16296	1.24134	8.8697	0.813506
3.89174	0.510536	0.908257	1.10124	1.15789	12.5714	0.700163	0.536262	0.967949	1.18405	1.2541	8.85	0.83
3.8969	0.510389	0.908633	1.10786	1.15789	12.5187	0.690783	0.514213	0.967949	1.19184	1.2541	8.8303	0.857987
3.90205	0.494763	0.914606	1.08814	1.15789	12.4151	0.673489	0.492136	0.967949	1.17979	1.2541	8.8368	0.887844
3.90721	0.485775	0.917431	1.07698	1.15789	12.2887	0.658935	0.486159	0.978833	1.1721	1.26207	8.8	0.918013
3.91236	0.480855	0.917431	1.09091	1.15789	12.1986	0.643652	0.486159	0.987179	1.17778	1.2714	8.8188	0.957442
3.91752	0.479594	0.917431	1.09091	1.15789	12.0539	0.622967	0.486159	0.987179	1.17778	1.27869	8.8416	0.995636
3.92267	0.47619	0.920138	1.09091	1.15789	11.8789	0.599283	0.486159	0.985288	1.17778	1.28233	8.8504	1.03256
3.92783	0.456504	0.920569	1.08306	1.15789	11.6754	0.57463	0.486159	0.984987	1.18321	1.28689	8.8662	1.06521
3.93298	0.445698	0.922908	1.06825	1.15789	11.5397	0.544011	0.486159	0.987179	1.18029	1.28689	8.9	1.10351
3.93814	0.440917	0.926606	1.06364	1.15789	11.2233	0.513402	0.486159	0.987179	1.17778	1.28598	8.9	1.13279
3.94329	0.440917	0.926606	1.06472	1.15471	10.93	0.482772	0.486159	0.987179	1.17778	1.28366	8.9745	1.1596
3.94845	0.436415	0.931642	1.07235	1.14988	10.6944	0.445196	0.477837	0.990019	1.17778	1.29116	9.057	1.1782
3.9536	0.430482	0.93578	1.07273	1.14737	10.4589	0.410685	0.473061	0.99359	1.17778	1.29508	9.1394	1.19257
3.95875	0.435324	0.93578	1.0678	1.14035	10.2233	0.374098	0.486159	0.99359	1.17376	1.28961	9.2188	1.20258
3.96391	0.440917	0.93578	1.05926	1.13684	9.99386	0.338587	0.486159	0.99359	1.17037	1.28689	9.3043	1.20779
3.96906	0.440917	0.930963	1.05455	1.13684	9.876	0.30587	0.486159	0.996955	1.17037	1.28689	9.3868	1.20779
3.97422	0.438187	0.933972	1.05455	1.12982	9.75829	0.268326	0.480639	0.994853	1.17037	1.27869	9.4864	1.20779
3.97937	0.43599	0.93578	1.05455	1.11579	9.64971	0.243272	0.486159	0.99359	1.17035	1.26229	9.5577	1.21662
3.98453	0.440917	0.93578	1.05224	1.11579	9.63657	0.216141	0.486159	0.99359	1.16224	1.26229	9.6236	1.22078
3.98968	0.440917	0.92922	1.0473	1.11579	9.60829	0.187315	0.486159	0.998173	1.15706	1.26229	9.6877	1.22078
3.99484	0.472454	0.926606	1.04546	1.09707	9.68929	0.169848	0.46677	1	1.15556	1.21858	9.6826	1.22575
3.99999	0.494655	0.926606	1.04213	1.09474	9.77014	0.154543	0.457561	1	1.15013	1.21311	9.7	1.23404
4.00515	0.5028	0.926606	1.03636	1.09474	9.94229	0.139228	0.457561	1	1.14074	1.21311	9.6361	1.24232
4.0103	0.5028	0.912798	1.03636	1.08304	10.141	0.127152	0.457561	1.00965	1.14074	1.18579	9.5536	1.25061
4.01546	0.566733	0.908257	1.03174	1.07368	10.3396	0.119565	0.457561	1.01276	1.13698	1.16393	9.4712	1.25977
4.02061	0.587178	0.908257	1.02065	1.07368	10.5383	0.119565	0.442261	1.00858	1.11714	1.16393	9.3887	1.27929
4.02576	0.586714	0.907138	1.01818	1.06901	10.7687	0.119565	0.428964	1.007	1.11111	1.15847	9.2841	1.28845
4.03092	0.598742	0.879275	1.01818	1.05263	11.0483	0.118935	0.431194	1.0216	1.11111	1.13934	9.1289	1.30096
4.03607	0.706991	0.87156	1.0159	1.05263	11.3279	0.124043	0.453729	1.02564	1.10553	1.13934	8.9327	1.318
4.04123	0.732882	0.868734	1.00709	1.05263	11.6074	0.121641	0.457561	1.02592	1.08889	1.13937	8.7258	1.32629
4.04638	0.740733	0.859899	1.00215	1.04444	11.9564	0.127848	0.468428	1.02749	1.08889	1.13675	8.5164	1.34144
4.05154	0.761742	0.832037	1	1.04211	12.3094	0.142163	0.486159	1.04154	1.08889	1.13868	8.2834	1.35584
4.05669	0.815449	0.825688	1	1.04211	12.589	0.152587	0.486159	1.04487	1.0798	1.13934	8.0877	1.36425
4.06185	0.819951	0.825688	1	1.04211	12.895	0.159554	0.494395	1.04487	1.07407	1.13206	7.8921	1.38119
4.067	0.819951	0.823257	1	1.04211	13.2554	0.175652	0.512612	1.0429	1.07407	1.12295	7.6831	1.39369
4.07216	0.827679	0.801899	0.995682	1.04211	13.5649	0.189902	0.514756	1.04954	1.07307	1.12295	7.4445	1.40197
4.07731	0.85394	0.798165	0.990909	1.03874	13.8334	0.204087	0.514756	1.05128	1.06684	1.12466	7.205	1.41026
4.08247	0.863788	0.798165	0.990909	1.02456	14.194	0.220076	0.514756	1.05128	1.06667	1.12842	7.0093	1.42125
4.08762	0.888162	0.798165	0.988136	1.02105	14.5544	0.234859	0.528197	1.04972	1.06591	1.13115	6.8136	1.42844
4.09277	0.923164	0.798165	0.968809	1.02105	14.8603	0.248033	0.543354	1.04137	1.0619	1.13115	6.6179	1.43755
4.09793	0.943717	0.798165	0.954545	1.02063	15.1324	0.262402	0.543354	1.03846	1.05926	1.13148	6.4293	1.44339
4.10308	0.949573	0.798165	0.954545	1.01581	15.4494	0.270761	0.554164	1.03607	1.05926	1.13523	6.298	1.45168
4.10824	0.959869	0.795321	0.954545	1.01099	15.692	0.28675	0.57238	1.0172	1.05744	1.13898	6.1589	1.45488
4.11339	0.985148	0.780936	0.954545	1.00266	15.9347	0.294674	0.582704	1.01845	1.0648	1.14434	6.0199	1.45526
4.11855	0.99013	0.780064	0.944836	0.990821	16.1183	0.308543	0.571951	1.01906	1.06403	1.14754	5.9586	1.45734
4.1237	0.99013	0.786037	0.930045	0.989474	16.1957	0.317011	0.571951	1.01489	1.06001	1.14754	5.8417	1.45239
4.12886	1.00061	0.785972	0.927273	0.989474	16.2656	0.325413	0.587966	1.00439	1.06493	1.14754	5.8	1.4539
4.13401	1.00924	0.78	0.927273	0.970758	16.2659	0.339283	0.591627	0.987699	1.07407	1.15483	5.8	1.4443
4.13917	1.0043	0.779817	0.927273	0.976611	16.2216	0.353141	0.595745	0.987179	1.07407	1.16212	5.8	1.43429
4.14432	1.00482	0.779817	0.926655	0.963211	16.0284	0.367011	0.600549	0.987179	1.07357	1.1694	5.8221	1.42429
4.14948	0.995312	0.782147	0.917591	0.951368	15.7929	0.385967	0.600549	0.988808	1.0895	1.17213	5.8948	1.41297
4.15463	0.980963	0.788991	0.909091	0.947368	15.5276	0.397652	0.600549	0.986115	1.0963	1.17213	5.9377	1.39297
4.15978	0.972756	0.788991	0.905209	0.943863	15.1334	0.417272	0.600549	0.980769	1.12477	1.17213	6.0318	1.38129
4.16494	0.977111	0.788991	0.9	0.936842	14.7136	0.435293	0.596631	0.980769	1.16296	1.17213	6.151	1.36262
4.17009	0.947276	0.788991	0.9	0.936842	14.3939	0.456261	0.574582	0.980769	1.16296	1.17213	6.2099	1.345
4.17525	0.85961	0.788991	0.897073	0.936842	13.8384	0.468957	0.530456	0.979577	1.16296	1.17213	6.349	1.3167
4.1804	0.819951	0.788991	0.884964	0.936842	13.4924	0.485826	0.514756	0.975404	1.21561	1.17213	6.414	1.29293
4.18556	0.801015	0.788991	0.881818	0.936842	13.105	0.494337	0.508379	0.974359	1.22963	1.17213	6.5272	1.27301
4.19071	0.735372	0.792009	0.881818	0.936842	12.7167	0.499837	0.48633	0.974359	1.22963	1.17213	6.611	1.25291
4.19587	0.675647	0.798165	0.878982	0.930989	12.4191	0.50213	0.486159	0.974923	1.23887	1.17669	6.6907	1.22951
4.20102	0.653896	0.798165	0.872727	0.926316	12.2243	0.492315	0.472804	0.979788	1.25926	1.18033	6.7	1.20121
4.20618	0.634658	0.798165	0.872727	0.926316	12.0237	0.4825	0.457561	0.980769	1.25926	1.18033	6.7803	1.17991
4.21133	0.594387	0.801523	0.872727	0.926316	11.8786	0.467043	0.455273	0.983115	1.25926	1.18309	6.8	1.1599
4.21649	0.562695	0.807339	0.872727	0.926316	11.7801	0.442935	0.433225	0.987179	1.26925	1.19321	6.8	1.13988
4.22164	0.556948	0.807339	0.872727	0.926316	11.7143	0.426424	0.42862	0.987462	1.27407	1.19672	6.8	1.11988
4.2268	0.547797	0.807339	0.872727	0.926316	11.7234	0.402554	0.403111	0.991635	1.27407	1.19672	6.8	1.09987
4.23195	0.531174	0.807339	0.870109	0.918126	11.7311	0.380793	0.371768	0.99359	1.27699	1.2031	6.8	1.08539
4.2371	0.519238	0.807339	0.865173	0.915789	11.774	0.363967	0.371768	0.99359	1.28889	1.20492	6.8113	1.07377
4.24226	0.518271	0.807339	0.863636	0.915789	11.7951	0.348565	0.371768	0.99359	1.28889	1.20492	6.8003	1.06538
4.24741	0.513111	0.807339	0.863636	0.911116	11.8811	0.328946	0.385495	0.99359	1.28889	1.21483	6.857	1.04582
4.25257	0.509213	0.811385	0.863636	0.905263	11.8837	0.318109	0.400366	0.996417	1.29718	1.22769	6.8814	1.036
4.25772	0.510536	0.816514	0.863636	0.905263	11.9037	0.311054	0.400366	1	1.3037	1.22951	6.8702	1.03099
4.26288	0.510536	0.816514	0.863636	0.902926	11.9474	0.309641	0.400366	1	1.3037	1.23315	6.9268	1.01923
4.26803	0.514914	0.816514	0.863636	0.884211	11.9629	0.308424	0.416552	1	1.30491	1.26229	6.9834	1.00679
4.27319	0.530833	0.816514	0.863636	0.884211	11.9427	0.305902	0.418268	1.01015	1.31736	1.26229	7.0206	0.996818
4.27834	0.556948	0.816514	0.863636	0.891842	11.8619	0.310641	0.400366	1.01923	1.31852	1.26284	7.0967	0.988442
4.2835	0.556948	0.816514	0.863636	0.875168	11.781	0.31513	0.400366	1.01923	1.31852	1.28846	7.1533	0.983857
4.28865	0.561991	0.816514	0.862355	0.863337	11.7001	0.320804	0.400366	1.01923	1.32979	1.30314	7.2098	0.972351
4.29381	0.564683	0.816514	0.863636	0.863158	11.6191	0.322967	0.400366	1.02223	1.34224	1.30328	7.2666	0.965338
4.29896	0.586172	0.816514	0.863636	0.859653	11.5383	0.326304	0.384466	1.03474	1.34074	1.30875	7.3232	0.955338
4.30411	0.60336	0.816514	0.863636	0.852632	11.4574	0.330957	0.371768	1.03846	1.34074	1.31967	7.3798	0.945325
4.30927	0.626203	0.816514	0.863636	0.852632	11.2986	0.329522	0.392873	1.03915	1.39453	1.31967	7.4468	0.935325
4.31442	0.638247	0.816514	0.863636	0.852632	11.1529	0.335696	0.400366	1.04503	1.40741	1.32414	7.5869	0.925325
4.31958	0.660556	0.816514	0.863636	0.852632	11.0057	0.34075	0.406343	1.05539	1.39611	1.33893	7.6497	0.915312
4.32473	0.70392	0.816514	0.866627	0.852632	10.8481	0.347609	0.429364	1.07051	1.40224	1.34426	7.7111	0.901532
4.32989	0.70392	0.816514	0.872727	0.852632	10.7149	0.354717	0.428964	1.07051	1.43704	1.34426	7.8258	0.882325
4.33504	0.717743	0.821927	0.872727	0.852632	10.5436	0.354935	0.428964	1.08185	1.43804	1.34882	7.9195	0.872325
4.3402	0.735643	0.825688	0.872727	0.852632	10.4296	0.360565	0.439459	1.08992	1.44206	1.35246	7.9762	0.862312
4.34535	0.750333	0.825688	0.874109	0.852421	10.2309	0.362924	0.457561	1.09826	1.45328	1.35279	8.0328	0.847481
4.35051	0.750333	0.825688	0.879664	0.845263	10.0321	0.365826	0.457561	1.10256	1.44407	1.36211	8.0894	0.829325
4.35566	0.750333	0.83144	0.881818	0.832253	9.95357	0.370913	0.457561	1.12267	1.43704	1.376	8.0755	0.818831
4.36082	0.750333	0.831321	0.881818	0.831579	9.78143	0.369478	0.457561	1.13461	1.4402	1.38028	8.1012	0.797662
4.36597	0.750333	0.825688	0.881818	0.831579	9.68429	0.363109	0.457561	1.13633	1.45185	1.38403	8.0501	0.778208
4.37112	0.750333	0.825688	0.881818	0.831579	9.54586	0.353304	0.457561	1.14051	1.45185	1.39162	7.9952	0.760429
4.37628	0.750333	0.83178	0.881818	0.831579	9.42814	0.343489	0.457561	1.16658	1.44482	1.39344	7.8993	0.740364
4.38143	0.750333	0.834862	0.887055	0.8292	9.31029	0.333674	0.457561	1.17949	1.44558	1.39714	7.7395	0.719714
4.38659	0.750333	0.834862	0.890909	0.819705	9.09929	0.318054	0.457561	1.17949	1.45185	1.41443	7.5695	0.701338
4.39174	0.750333	0.834862	0.890909	0.810526	8.93186	0.301511	0.457561	1.18283	1.45185	1.43443	7.357	0.684351
4.3969	0.750333	0.841303	0.890909	0.810526	8.771	0.28238	0.457561	1.19939	1.45113	1.43443	7.1099	0.671688
4.40205	0.764836	0.844037	0.890909	0.807021	8.456	0.265533	0.457561	1.20513	1.44352	1.43807	6.8623	0.651805
4.40721	0.773539	0.844037	0.890909	0.778947	8.157	0.249217	0.457561	1.20513	1.43904	1.46721	6.6026	0.641351
4.41236	0.774838	0.844037	0.890909	0.778947	7.956	0.231098	0.444406	1.20513	1.43704	1.4745	6.2987	0.630649
4.41752	0.783734	0.844037	0.8951	0.774411	7.64943	0.213989	0.455817	1.20986	1.43362	1.48247	5.9947	0.612351
4.42267	0.821537	0.844037	0.9	0.748537	7.39357	0.200826	0.477894	1.21154	1.42963	1.5167	5.7331	0.598351
4.42783	0.835422	0.844037	0.9	0.736842	7.19486	0.191261	0.486159	1.21154	1.42963	1.53279	5.5364	0.588351
4.43298	0.837387	0.844037	0.904009	0.736842	6.99629	0.186283	0.486159	1.21165	1.42636	1.53279	5.3974	0.578351
4.43813	0.844279	0.84055	0.916427	0.729821	6.79757	0.184848	0.486874	1.21651	1.41635	1.53825	5.2583	0.565182
4.44329	0.885872	0.834862	0.918182	0.715789	6.69314	0.1835	0.508951	1.21795	1.41481	1.54918	5.2	0.546883
4.44844	0.90504	0.840275	0.918182	0.713916	6.50071	0.190435	0.514756	1.22173	1.41481	1.54918	5.2	0.535351
4.4536	0.90767	0.853211	0.921327	0.709095	6.45029	0.197359	0.52448	1.23077	1.40713	1.54918	5.2	0.517299
4.45875	0.921401	0.853211	0.927273	0.695905	6.45929	0.204293	0.546528	1.23077	1.39033	1.55647	5.2195	0.499052
4.46391	0.961083	0.847394	0.927273	0.694737	6.38129	0.211652	0.568606	1.23077	1.3825	1.55738	5.3384	0.478857
4.46906	0.988258	0.844037	0.927273	0.694737	6.41814	0.227511	0.571951	1.23077	1.38421	1.55738	5.4831	0.457273
4.47422	1.02865	0.844037	0.933709	0.694737	6.52414	0.235967	0.584134	1.23077	1.36944	1.56648	5.6821	0.428974
4.47937	1.07195	0.844037	0.936364	0.694737	6.63486	0.24725	0.611817	1.23077	1.36296	1.57377	5.8568	0.408584
4.48453	1.12336	0.841862	0.936364	0.690695	6.69971	0.262554	0.669126	1.23077	1.36296	1.58007	6.0672	0.387558
4.48968	1.13067	0.838899	0.941309	0.683537	6.87743	0.27787	0.686342	1.23551	1.35523	1.58757	6.2623	0.369779
4.49484	1.16445	0.839092	0.945455	0.673684	6.99529	0.28462	0.704873	1.24359	1.3415	1.59016	6.4707	0.354403

## Sheet: Flag-VGLL4
Distance (um)	TEAD4 Gray Value						H3K27me3 Gray Value
0	1	1	1	1	1	1	1	1	1	1	1	1
0.00515	0.981028	1	0.998477	1	1	1	0.977822	1.02968	0.955474	0.99175	0.992889	0.990646
0.01031	0.962083	1	1.00362	0.9938	1	1	0.957577	1.05936	0.901836	0.98748	0.979803	0.981293
0.01546	0.944194	1	1.00362	0.9764	0.9775	1.02647	0.938758	1.08012	0.901836	0.98338	0.970128	0.971939
0.02062	0.925722	1.02482	0.972989	0.97143	0.954545	1.03333	0.916579	1.09782	0.883013	0.98294	0.961154	0.962592
0.02577	0.909167	1.04546	0.943062	0.97143	0.954545	1.03333	0.898614	1.11553	0.851606	0.9821	0.949308	0.951388
0.03093	0.888889	1.04546	0.943062	0.97143	0.954545	1.0335	0.880049	1.13323	0.829123	0.98301	0.940256	0.936973
0.03608	0.886417	1.04546	0.943062	0.9832	0.954545	1.05443	0.865349	1.15093	0.828431	0.9841	0.933145	0.923435
0.04124	0.863444	1.04546	0.956135	0.98389	0.954545	1.06667	0.851028	1.16826	0.828431	0.98519	0.926043	0.910639
0.04639	0.858806	1.038	0.986321	1	0.9325	1.06667	0.839749	1.18638	0.827152	0.98628	0.918932	0.896082
0.05155	0.838167	1.01677	0.986321	0.99986	0.909091	1.09247	0.832525	1.19972	0.819654	0.98784	0.905932	0.881728
0.0567	0.833333	1	0.986321	1	0.909091	1.1	0.825398	1.223	0.817944	0.99386	0.896162	0.867946
0.06186	0.833333	1	0.985949	1.01046	0.909091	1.1	0.823147	1.23834	0.815879	0.99852	0.88906	0.853333
0.06701	0.833333	1	0.998408	1.01086	0.909091	1.1	0.823401	1.25726	0.801219	1.00411	0.881949	0.839177
0.07216	0.836139	1	0.991599	1.02857	0.909091	1.10637	0.825529	1.27196	0.775097	1.00937	0.874838	0.828245
0.07732	0.833333	1	0.986321	1.02857	0.8875	1.13333	0.834046	1.2878	0.765512	1.01115	0.867735	0.818891
0.08247	0.852472	1	0.986321	1.0486	0.863636	1.13333	0.84539	1.29977	0.765512	1.01697	0.860624	0.808796
0.08763	0.87275	1	1.00688	1.05714	0.863636	1.13333	0.858865	1.31257	0.758276	1.02247	0.853513	0.800721
0.09278	0.888889	1	1.01134	1.05714	0.863636	1.13333	0.876976	1.33665	0.760835	1.02719	0.84641	0.795014
0.09794	0.888889	1	1.00362	1.05951	0.863636	1.13333	0.896303	1.34692	0.765512	1.03274	0.846154	0.792
0.10309	0.912917	1	1.0096	1.0822	0.863636	1.13333	0.915629	1.35039	0.765512	1.03871	0.841222	0.793701
0.10825	0.935472	1	1.04943	1.08571	0.863636	1.13903	0.938535	1.35966	0.757322	1.04053	0.840547	0.795973
0.1134	0.974222	1	1.1059	1.08571	0.863636	1.16667	0.964871	1.37165	0.743606	1.04435	0.841333	0.804279
0.11856	0.9945	1	1.0938	1.09309	0.863636	1.16667	0.987165	1.38178	0.736265	1.04859	0.846154	0.811605
0.12371	1.01481	1	1.09437	1.11429	0.877591	1.16667	1.00989	1.39189	0.734053	1.04998	0.848675	0.82317
0.12887	1.03508	1	1.09336	1.11334	0.907773	1.16667	1.03482	1.39315	0.737933	1.05574	0.854453	0.834789
0.13402	1.05539	1	1.12587	1.11429	0.909091	1.16667	1.05801	1.40541	0.738415	1.0615	0.86359	0.846415
0.13917	1.07569	1	1.11647	1.12131	0.909091	1.16667	1.07737	1.40541	0.750527	1.06726	0.875436	0.858837
0.14433	1.09597	1	1.13084	1.12077	0.915955	1.1717	1.0967	1.40541	0.755026	1.0715	0.887282	0.876231
0.14948	1.11111	1	1.13494	1.14286	0.954545	1.2	1.11406	1.4112	0.77236	1.0729	0.899128	0.888592
0.15464	1.11111	1	1.08116	1.14149	0.954545	1.2	1.12544	1.41832	0.798335	1.07866	0.910974	0.905544
0.15979	1.12617	1	1.03552	1.14286	0.954545	1.2	1.13297	1.42372	0.805203	1.08442	0.922821	0.918585
0.16495	1.12428	1	1.03027	1.14889	0.954545	1.2	1.13709	1.42997	0.801229	1.08614	0.939915	0.93502
0.1701	1.13889	1	1.01344	1.14846	0.982273	1.2	1.14064	1.43623	0.811317	1.09005	0.955068	0.948184
0.17526	1.13306	1	0.961274	1.17114	1	1.2	1.13978	1.44249	0.848796	1.09581	0.967265	0.959803
0.18041	1.11411	1.00114	0.937118	1.16957	1.002	1.2	1.1361	1.4491	0.856776	1.10157	0.982778	0.971429
0.18557	1.11111	1.04146	0.933345	1.17143	1.04104	1.2	1.13081	1.46732	0.85989	1.10393	0.999137	0.977918
0.19072	1.11089	1.04546	0.931866	1.17654	1.04546	1.2	1.1241	1.47477	0.867902	1.10721	1.0144	0.988565
0.19588	1.09125	1.04546	0.891764	1.17554	1.04546	1.2	1.11301	1.48103	0.879259	1.11297	1.03139	0.996347
0.20103	1.08333	1.04546	0.867919	1.17869	1.05782	1.2	1.10192	1.4873	0.886757	1.11872	1.04556	1.00216
0.20619	1.07058	1.04546	0.87401	1.19294	1.09091	1.2	1.09083	1.49355	0.89135	1.12005	1.06364	1.00797
0.21134	1.05558	1.04546	0.905045	1.2	1.09091	1.2	1.07975	1.49974	0.895251	1.12421	1.07549	1.01395
0.21649	1.03692	1.07164	0.936953	1.2	1.10396	1.2	1.06392	1.51212	0.90924	1.12924	1.0875	1.02558
0.22165	1.02372	1.09091	0.930776	1.2	1.12918	1.2	1.0515	1.52465	0.912323	1.13509	1.10467	1.02652
0.2268	1	1.09091	0.933882	1.2	1.13636	1.2	1.0359	1.53718	0.917251	1.13618	1.11957	1.03121
0.23196	1	1.09091	0.951817	1.2	1.15477	1.2	1.02481	1.55974	0.926343	1.14379	1.13488	1.03703
0.23711	0.988861	1.12927	0.964345	1.2	1.18182	1.2	1.01372	1.5757	0.947704	1.15313	1.15181	1.04284
0.24227	0.972222	1.13636	0.9493	1.2	1.18205	1.21193	1.00263	1.59505	0.954269	1.15891	1.16371	1.04762
0.24742	0.972222	1.14204	0.961525	1.20234	1.2075	1.22237	0.991541	1.62305	0.959847	1.16342	1.18034	1.04766
0.25258	0.95975	1.17386	1.00985	1.20457	1.22727	1.2133	0.982828	1.64434	0.974507	1.1656	1.19591	1.05347
0.25773	0.957167	1.18405	1.0607	1.21126	1.22727	1.23067	0.975021	1.67339	0.98664	1.17031	1.20775	1.05442
0.26289	0.955417	1.20982	1.08149	1.2	1.25354	1.21843	0.967874	1.71181	0.996214	1.1731	1.2196	1.05829
0.26804	0.95825	1.22764	1.09011	1.2028	1.27273	1.21107	0.960365	1.74774	0.99742	1.17488	1.2318	1.06122
0.2732	0.964417	1.25145	1.18689	1.20154	1.27273	1.2079	0.955771	1.7785	1.01218	1.17421	1.24329	1.06122
0.27835	0.984694	1.27273	1.28916	1.20337	1.27273	1.20003	0.94822	1.80932	1.03139	1.17209	1.25514	1.06202
0.2835	1.005	1.28877	1.35701	1.20994	1.31227	1.2	0.943689	1.85174	1.04861	1.17095	1.26276	1.06369
0.28866	1.02528	1.31705	1.35092	1.2	1.31818	1.2	0.935671	1.88427	1.04865	1.16594	1.26986	1.06694
0.29381	1.06336	1.32764	1.44139	1.2022	1.31818	1.2	0.931692	1.92466	1.06619	1.15987	1.27697	1.06803
0.29897	1.10397	1.35986	1.52652	1.20083	1.31818	1.2	0.92808	1.95928	1.08636	1.15362	1.28205	1.06803
0.30412	1.15425	1.368	1.56339	1.2022	1.31818	1.2	0.924617	1.99712	1.12453	1.14727	1.28264	1.06803
0.30928	1.21272	1.40109	1.566	1.2	1.31818	1.2	0.925076	2.0343	1.13254	1.13683	1.28769	1.06803
0.31443	1.27692	1.40991	1.59051	1.2	1.31818	1.2	0.922536	2.06505	1.13996	1.12752	1.28872	1.06803
0.31959	1.339	1.44005	1.6366	1.20166	1.31818	1.19453	0.922187	2.0958	1.15351	1.12079	1.28739	1.06803
0.32474	1.41883	1.45454	1.66091	1.2002	1.31818	1.1884	0.925895	2.11477	1.2115	1.11162	1.28603	1.06803
0.3299	1.49867	1.45454	1.66242	1.20114	1.31818	1.1761	0.925031	2.1375	1.24189	1.10088	1.28645	1.06803
0.33505	1.56819	1.45904	1.65642	1.20754	1.31818	1.1725	0.928492	2.1602	1.24946	1.09498	1.28171	1.06744
0.34021	1.63058	1.49014	1.67457	1.20934	1.31818	1.16987	0.932358	2.1812	1.2568	1.08857	1.27697	1.06542
0.34536	1.71042	1.5	1.68546	1.21051	1.31141	1.16667	0.936223	2.20339	1.30612	1.08499	1.27097	1.05961
0.35051	1.77144	1.5	1.68713	1.228	1.28623	1.17633	0.940088	2.2159	1.34227	1.08005	1.26623	1.05652
0.35567	1.82817	1.5	1.68713	1.22857	1.27273	1.1889	0.943953	2.23063	1.34227	1.07654	1.2592	1.05425
0.36082	1.86794	1.51886	1.71507	1.22857	1.27273	1.1777	0.947819	2.25445	1.34904	1.07627	1.25108	1.04898
0.36598	1.90936	1.53991	1.73337	1.23891	1.25691	1.19507	0.95201	2.26696	1.37081	1.07736	1.23862	1.03872
0.37113	1.915	1.54546	1.73904	1.25714	1.26777	1.2	0.955867	2.27947	1.3947	1.07845	1.23119	1.03037
0.37629	1.91667	1.54546	1.73904	1.25651	1.25114	1.2	0.957672	2.29388	1.3947	1.08205	1.21858	1.02228
0.38144	1.90069	1.54546	1.73904	1.25714	1.22664	1.2	0.957672	2.30451	1.3947	1.08667	1.20914	1.00995
0.3866	1.85594	1.54546	1.73904	1.27249	1.22727	1.2	0.957672	2.31878	1.39773	1.09139	1.1987	0.998571
0.39175	1.796	1.54546	1.73904	1.28571	1.22096	1.20237	0.954915	2.32693	1.40519	1.09607	1.1872	0.984667
0.39691	1.73253	1.55309	1.73904	1.28571	1.19577	1.23253	0.95105	2.33319	1.40519	1.10074	1.17915	0.970483
0.40206	1.65392	1.59091	1.73697	1.28571	1.18182	1.23333	0.947185	2.33945	1.41019	1.1054	1.17415	0.95566
0.40722	1.57553	1.59091	1.73085	1.30606	1.18182	1.23333	0.94332	2.3457	1.4296	1.11007	1.17297	0.94283
0.41237	1.47525	1.59091	1.73039	1.31429	1.18182	1.23333	0.93711	2.35257	1.4533	1.11772	1.16942	0.929374
0.41752	1.39072	1.59091	1.73039	1.31429	1.18182	1.23333	0.929379	2.37042	1.45762	1.12529	1.17018	0.916823
0.42268	1.31222	1.59091	1.73039	1.31671	1.18182	1.23333	0.921649	2.37773	1.45909	1.13051	1.17491	0.908395
0.42783	1.23369	1.59091	1.7305	1.33966	1.18182	1.24073	0.915065	2.38424	1.48841	1.14019	1.17966	0.895782
0.43299	1.16467	1.59091	1.74286	1.34286	1.18182	1.26657	0.90812	2.38428	1.49957	1.14942	1.18862	0.892136
0.43814	1.10511	1.59091	1.74769	1.34286	1.18182	1.26667	0.903748	2.38326	1.49957	1.15778	1.19844	0.885537
0.4433	1.04558	1.59091	1.74769	1.34546	1.18936	1.26667	0.896017	2.38951	1.50114	1.16933	1.20826	0.884837
0.44845	1.0015	1.60396	1.73851	1.37003	1.198	1.26667	0.891233	2.39577	1.54277	1.17719	1.21774	0.884769
0.45361	0.971639	1.625	1.73541	1.37143	1.22727	1.26667	0.887368	2.40203	1.57905	1.18702	1.22882	0.888585
0.45876	0.951139	1.63636	1.73904	1.37143	1.22727	1.26667	0.883598	2.40828	1.58346	1.19686	1.24524	0.893408
0.46392	0.935361	1.63636	1.73904	1.37143	1.22727	1.26667	0.883598	2.41454	1.58355	1.20717	1.25472	0.896952
0.46907	0.916667	1.63636	1.73543	1.37143	1.22727	1.26667	0.881063	2.41118	1.60818	1.21542	1.2642	0.906184
0.47423	0.916667	1.63636	1.74177	1.37234	1.22727	1.26667	0.879197	2.41354	1.66016	1.22367	1.26927	0.914449
0.47938	0.916667	1.63636	1.75634	1.398	1.23414	1.28933	0.883435	2.4194	1.67783	1.23192	1.27164	0.925782
0.48454	0.916667	1.63636	1.75634	1.4	1.22727	1.3	0.884193	2.41892	1.67783	1.23941	1.27401	0.933449
0.48969	0.916667	1.63636	1.76642	1.4	1.22727	1.3	0.888415	2.41892	1.68986	1.24317	1.2763	0.945544
0.49484	0.920333	1.63636	1.78227	1.4	1.22727	1.3	0.892406	2.42505	1.74701	1.24957	1.27156	0.952293
0.5	0.940611	1.63636	1.7998	1.4	1.22727	1.3	0.898742	2.43131	1.79306	1.25294	1.26682	0.96502
0.50515	0.944444	1.63636	1.81218	1.4	1.22727	1.3	0.902607	2.43243	1.78557	1.25294	1.25776	0.977796
0.51031	0.944444	1.63636	1.82454	1.4	1.22727	1.3	0.907467	2.43243	1.79195	1.25355	1.2488	0.98715
0.51546	0.945944	1.63636	1.8252	1.4	1.22727	1.3	0.915629	2.43658	1.83168	1.25069	1.23945	0.996503
0.52062	0.966222	1.63636	1.85344	1.4	1.22727	1.3	0.919494	2.44284	1.88989	1.24602	1.23077	1.00586
0.52577	0.972222	1.63636	1.86017	1.4	1.18523	1.3	0.927698	2.44595	1.89805	1.24137	1.21418	1.01521
0.53093	0.972222	1.63636	1.86276	1.4	1.18182	1.3	0.932921	2.44595	1.9012	1.23219	1.19853	1.02456
0.53608	0.972222	1.63636	1.86889	1.4	1.18182	1.3	0.941515	2.45024	1.91301	1.22285	1.18668	1.02801
0.54124	0.972222	1.63636	1.86882	1.38994	1.17859	1.3	0.945538	2.46009	1.93431	1.21351	1.17079	1.03332
0.54639	0.984361	1.63636	1.86882	1.37143	1.14509	1.3	0.949403	2.47247	1.94	1.20074	1.15444	1.03833
0.55155	1	1.63636	1.87019	1.37143	1.13636	1.3	0.953268	2.47297	1.94	1.18828	1.14259	1.04359
0.5567	1	1.63636	1.87637	1.37143	1.13636	1.3	0.957133	2.48295	1.94	1.17415	1.12456	1.04941
0.56185	1	1.63636	1.87747	1.36634	1.13636	1.30737	0.960998	2.49047	1.94616	1.15931	1.11035	1.05522
0.56701	1	1.63636	1.87747	1.34391	1.13636	1.33333	0.962963	2.49958	1.95048	1.1436	1.0985	1.05923
0.57216	1	1.63636	1.87747	1.34286	1.10505	1.33333	0.963438	2.50861	1.95084	1.13068	1.08666	1.0615
0.57732	1	1.63636	1.87747	1.34286	1.09091	1.33333	0.967304	2.5168	1.96582	1.11777	1.07408	1.06378
0.58247	1	1.63636	1.87747	1.34286	1.09091	1.33333	0.967926	2.52703	1.97613	1.10579	1.06285	1.06605
0.58763	1	1.63636	1.87747	1.332	1.09091	1.33333	0.968254	2.52703	1.98194	1.09484	1.04933	1.06831
0.59278	1	1.63636	1.87747	1.31451	1.09091	1.33333	0.965593	2.52703	1.98194	1.08661	1.03275	1.07058
0.59794	1	1.63636	1.87747	1.31429	1.0765	1.3505	0.962963	2.52703	1.98813	1.07884	1.01887	1.07022
0.60309	1	1.63636	1.87747	1.31429	1.0495	1.36667	0.963293	2.52703	1.99243	1.07526	1.00703	1.06895
0.60825	1	1.63636	1.87747	1.31429	1.04546	1.36667	0.960048	2.52703	1.99243	1.07168	0.995179	1.07059
0.6134	1	1.63636	1.87747	1.31429	1.04546	1.36667	0.957672	2.51973	1.99243	1.06561	0.983333	1.07286
0.61856	1	1.63636	1.87359	1.31429	1.02114	1.36667	0.95445	2.51065	1.99714	1.06016	0.966915	1.07008
0.62371	0.983361	1.63636	1.86741	1.31429	1	1.36667	0.951129	2.49989	2.00462	1.06094	0.956017	1.0706
0.62886	0.972222	1.63636	1.86122	1.31429	1	1.36667	0.946903	2.49232	2.01212	1.05736	0.942291	1.06865
0.63402	0.972222	1.63491	1.86017	1.31429	1	1.36667	0.942722	2.48605	2.0134	1.05755	0.929932	1.06834
0.63917	0.961667	1.59305	1.84953	1.31429	1	1.38443	0.938377	2.46841	2.02113	1.05864	0.924094	1.07061
0.64433	0.944444	1.59091	1.8239	1.31429	0.986045	1.4	0.933086	2.45977	2.04587	1.05972	0.912145	1.06743
0.64948	0.944444	1.59091	1.8118	1.31429	0.960864	1.4	0.925862	2.44545	2.0532	1.06081	0.900402	1.06835
0.65464	0.944444	1.59091	1.80826	1.31429	0.954545	1.4	0.922251	2.43353	2.05535	1.06191	0.891667	1.07061
0.65979	0.933972	1.59091	1.80395	1.31429	0.954545	1.4	0.915946	2.42249	2.06753	1.06299	0.880735	1.07052
0.66495	0.916667	1.59091	1.7854	1.31429	0.947682	1.4	0.90966	2.40773	2.12	1.06408	0.875855	1.06835
0.6701	0.916667	1.59091	1.76895	1.31429	0.909091	1.4	0.902313	2.40016	2.13499	1.06517	0.869504	1.07063
0.67526	0.904861	1.59091	1.75634	1.31429	0.909091	1.4	0.897221	2.39023	2.13924	1.06627	0.857983	1.07289
0.68041	0.888889	1.59132	1.75506	1.31429	0.909091	1.4	0.89361	2.37824	2.14028	1.06735	0.853094	1.07369
0.68557	0.888889	1.60773	1.71796	1.31429	0.909091	1.40427	0.889998	2.36627	2.17025	1.06504	0.84835	1.07422
0.69072	0.888889	1.62468	1.70443	1.31429	0.895591	1.42987	0.886386	2.36486	2.18595	1.06365	0.843615	1.07561
0.69587	0.884556	1.62864	1.70443	1.31429	0.870409	1.43333	0.886069	2.35582	2.19167	1.06474	0.83888	1.07644
0.70103	0.865611	1.63636	1.70443	1.31429	0.863636	1.43333	0.884453	2.34384	2.19167	1.06583	0.834137	1.07719
0.70618	0.862222	1.61636	1.67856	1.31429	0.863636	1.43333	0.884041	2.34115	2.2293	1.06692	0.829402	1.08163
0.71134	0.861111	1.60882	1.66117	1.31429	0.863636	1.4363	0.88683	2.33339	2.25459	1.06801	0.831256	1.08163
0.71649	0.862833	1.61973	1.66117	1.31429	0.863636	1.4661	0.889638	2.32637	2.25459	1.06909	0.82847	1.0867
0.72165	0.86875	1.59868	1.66117	1.30846	0.863636	1.46667	0.893457	2.32088	2.25459	1.07019	0.823726	1.09252
0.7268	0.888889	1.57777	1.65722	1.29106	0.855545	1.46667	0.899534	2.31492	2.24574	1.07128	0.818991	1.09648
0.73196	0.888889	1.55659	1.65252	1.28571	0.829136	1.4813	0.907265	2.3092	2.22374	1.07237	0.814248	1.10167
0.73711	0.888889	1.53791	1.65252	1.28571	0.818182	1.5	0.91652	2.30349	2.22313	1.07345	0.809513	1.10616
0.74227	0.894389	1.5145	1.63693	1.28571	0.818182	1.5	0.92833	2.30054	2.24203	1.07455	0.804769	1.11551
0.74742	0.914667	1.5	1.62657	1.28571	0.818182	1.51463	0.94057	2.29924	2.25459	1.07564	0.800034	1.12444
0.75258	0.916667	1.48841	1.62657	1.28571	0.818182	1.53317	0.952254	2.30205	2.25459	1.07672	0.795111	1.1342
0.75773	0.933361	1.45454	1.62657	1.27246	0.818182	1.54457	0.965688	2.2989	2.25459	1.07781	0.788359	1.14357
0.76288	0.947778	1.44986	1.63848	1.25714	0.818182	1.56457	0.980895	2.30591	2.25459	1.07933	0.776556	1.15587
0.76804	0.968056	1.40923	1.65252	1.25714	0.818182	1.56667	0.996103	2.32424	2.25459	1.084	0.769496	1.16908
0.77319	0.978611	1.40909	1.65252	1.25714	0.784	1.57883	1.01131	2.33054	2.25459	1.08697	0.761359	1.17999
0.77835	1	1.40909	1.65252	1.25714	0.772727	1.6	1.02652	2.34831	2.25459	1.08805	0.749513	1.19869
0.7835	1.00089	1.40909	1.65527	1.25714	0.772727	1.60063	1.0415	2.36655	2.25468	1.09213	0.735094	1.21148
0.78866	1.02144	1.40909	1.66117	1.25383	0.772727	1.61797	1.05285	2.39323	2.25459	1.09679	0.722624	1.2293
0.79381	1.02778	1.43927	1.66117	1.23646	0.769136	1.63333	1.06385	2.42766	2.24296	1.10147	0.708726	1.24801
0.79897	1.02778	1.45454	1.66117	1.2294	0.731318	1.63333	1.07102	2.46951	2.22313	1.10418	0.701615	1.26584
0.80412	1.02778	1.46536	1.6688	1.22997	0.727273	1.63333	1.07908	2.51566	2.22485	1.10527	0.687068	1.2836
0.80928	1.04708	1.48873	1.69972	1.22857	0.727273	1.63333	1.08304	2.56642	2.22313	1.10959	0.678607	1.29732
0.81443	1.05556	1.51009	1.70443	1.22857	0.727273	1.63333	1.08691	2.61565	2.22313	1.11426	0.665205	1.31603
0.81959	1.05556	1.57141	1.70443	1.22857	0.718182	1.63263	1.09033	2.67608	2.22313	1.11795	0.656085	1.33474
0.82474	1.05556	1.59841	1.70595	1.22857	0.711955	1.63333	1.08995	2.74793	2.22423	1.11772	0.648983	1.3548
0.8299	1.05556	1.67382	1.73686	1.22857	0.686318	1.60763	1.09026	2.81581	2.24672	1.12239	0.641872	1.37767
0.83505	1.05556	1.7285	1.74769	1.22857	0.681818	1.6028	1.08684	2.88453	2.25459	1.12214	0.634761	1.39765
0.8402	1.05556	1.80468	1.74459	1.22857	0.681818	1.59593	1.08323	2.95131	2.25647	1.12281	0.627658	1.41636
0.84536	1.05556	1.89423	1.73223	1.22857	0.681818	1.58887	1.07962	3.02278	2.26396	1.12374	0.623932	1.43761
0.85051	1.03792	2.00336	1.75671	1.2166	0.681818	1.56667	1.07601	3.0982	2.28422	1.12107	0.618786	1.45986
0.85567	1.02778	2.0925	1.77365	1.2	0.681818	1.5657	1.06974	3.16288	2.29654	1.11765	0.615385	1.47928
0.86082	1.02778	2.21518	1.77365	1.2	0.681818	1.5615	1.06349	3.21758	2.29654	1.11887	0.615385	1.49799
0.86598	1.02778	2.33786	1.77365	1.2	0.681818	1.54163	1.05988	3.2723	2.29654	1.11673	0.614111	1.5198
0.87113	1.02778	2.46055	1.78173	1.2	0.681818	1.53333	1.05279	3.32419	2.31123	1.11765	0.607966	1.5395
0.87629	1.02778	2.58323	1.79095	1.2	0.681818	1.53333	1.04737	3.36258	2.328	1.11493	0.606838	1.55594
0.88144	1.02778	2.73232	1.79095	1.19797	0.679955	1.5324	1.04375	3.40009	2.328	1.11135	0.606838	1.57237
0.8866	1.02778	2.89532	1.79624	1.17566	0.680409	1.53333	1.04014	3.42922	2.328	1.10777	0.606838	1.58881
0.89175	1.02614	3.05827	1.80242	1.17143	0.678636	1.53333	1.03653	3.44595	2.33141	1.10588	0.606838	1.60525
0.89691	1.02778	3.22591	1.80826	1.17143	0.664818	1.53333	1.03292	3.44595	2.33848	1.10588	0.606838	1.61291
0.90206	1.01497	3.39	1.81	1.17143	0.681818	1.53333	1.02931	3.44595	2.33848	1.10291	0.611496	1.61771
0.90721	1.01597	3.59268	1.83522	1.15011	0.674727	1.54333	1.0257	3.44595	2.34217	1.09952	0.615385	1.62253
0.91237	1.02778	3.75564	1.84286	1.14286	0.681818	1.56667	1.02342	3.44595	2.3509	1.09575	0.617162	1.62496
0.91752	1.02778	3.9585	1.84286	1.14286	0.681818	1.56667	1.02376	3.44595	2.3584	1.09412	0.624274	1.61999
0.92268	1.02778	4.15423	1.84286	1.14286	0.681818	1.56917	1.02093	3.44595	2.35946	1.09359	0.631376	1.60964
0.92783	1.02778	4.35145	1.85042	1.1272	0.681818	1.5865	1.02116	3.44595	2.35946	1.08853	0.638487	1.60454
0.93299	1.02778	4.5355	1.86091	1.11429	0.681818	1.6033	1.02116	3.44595	2.36036	1.08824	0.645598	1.59092
0.93814	1.02778	4.7195	1.87328	1.11429	0.681818	1.6212	1.02111	3.44595	2.37534	1.08609	0.655838	1.57616
0.9433	1.02778	4.90355	1.87747	1.11429	0.690818	1.6363	1.02116	3.44595	2.38043	1.08235	0.669145	1.56083
0.94845	1.02778	5.08755	1.88557	1.11429	0.727273	1.6559	1.02338	3.44595	2.38043	1.08235	0.684265	1.54573
0.95361	1.02778	5.27159	1.91037	1.11429	0.727273	1.66847	1.02645	3.44595	2.38043	1.08235	0.698487	1.53164
0.95876	1.02778	5.415	1.91741	1.09369	0.731318	1.69063	1.02645	3.44595	2.38043	1.08235	0.713462	1.51689
0.96392	1.04475	5.57355	1.92454	1.08571	0.765864	1.7	1.02969	3.44595	2.38043	1.08235	0.734179	1.50405
0.96907	1.05556	5.73109	1.93218	1.08571	0.788909	1.7212	1.03472	3.44595	2.38625	1.08235	0.754761	1.49016
0.97422	1.05556	5.88141	1.95046	1.08571	0.818182	1.73333	1.03751	4.43869	2.41557	1.08235	0.780821	1.4794
0.97938	1.05556	6.03641	1.96874	1.08571	0.819091	1.7479	1.04499	4.42672	2.42237	1.08235	0.803983	1.47131
0.98453	1.05556	6.15954	1.9813	1.08571	0.856864	1.77093	1.0487	4.40872	2.42485	1.08235	0.831812	1.4673
0.98969	1.06422	6.29118	1.9813	1.08571	0.877773	1.79473	1.05456	4.39023	2.43218	1.08235	0.857786	1.46858
0.99484	1.08328	6.43114	1.99618	1.08571	0.909091	1.8013	1.05819	5.37112	2.45502	1.08572	0.885077	1.46945
1	1.08333	6.52786	2.00148	1.08571	0.924864	1.82833	1.06432	5.34091	2.46781	1.08824	0.911145	1.47115
1.00515	1.08333	6.61141	2.00725	1.08571	0.9555	1.84433	1.06906	5.32226	2.47531	1.09141	0.937205	1.47637
1.01031	1.08333	6.70186	2.00725	1.08571	0.985318	1.86413	1.073	5.29399	2.48281	1.09412	0.963274	1.48367
1.01546	1.08333	6.766	2.00725	1.08571	1	1.8815	1.07407	5.26377	2.49531	1.09614	0.991282	1.49519
1.02062	1.08333	6.80396	2.00725	1.08571	1.03059	1.8993	1.07493	6.24051	2.50828	1.10296	1.02208	1.50586
1.02577	1.08333	6.825	2.00725	1.08571	1.05318	1.9202	1.07686	6.21565	2.51578	1.10652	1.04857	1.51831
1.03093	1.08333	6.83296	2.00268	1.08571	1.08764	1.93647	1.0738	6.18663	2.51675	1.11012	1.07196	1.53211
1.03608	1.08333	6.81373	1.9986	1.08571	1.09091	1.96577	1.07425	6.15643	2.51835	1.11699	1.09452	1.54844
1.04123	1.08333	6.79173	1.9986	1.08571	1.09091	1.96827	1.07106	6.12703	2.53617	1.12316	1.11111	1.56163
1.04639	1.08333	6.73209	1.9986	1.08571	1.13295	1.9856	1.07091	6.1088	2.53773	1.1276	1.13244	1.57718
1.05154	1.0825	6.6515	1.9986	1.08571	1.13636	2.00297	1.06862	6.09055	2.53773	1.13585	1.14809	1.59094
1.0567	1.06222	6.53586	1.9986	1.10171	1.13636	2.01303	1.06476	6.06259	2.53977	1.13978	1.1595	1.6065
1.06185	1.05556	6.38973	1.9986	1.11429	1.14627	2.00433	1.06517	6.04587	2.54726	1.14647	1.16519	1.61712
1.06701	1.05556	6.22859	1.9986	1.11429	1.17145	2.01943	1.06349	6.03388	2.54821	1.15282	1.17229	1.63344
1.07216	1.05556	6.07636	1.9986	1.11429	1.18182	2.0083	1.06349	6.02191	2.54821	1.15641	1.17664	1.64518
1.07732	1.06147	5.89414	1.99814	1.11429	1.17736	1.99717	1.06704	6.00992	2.54821	1.15998	1.17814	1.6558
1.08247	1.07278	5.709	1.99541	1.11429	1.16505	1.96503	1.06878	6.0033	2.54821	1.1677	1.17576	1.66914
1.08763	1.08333	5.53668	1.9986	1.11429	1.15955	1.92977	1.06973	6.00903	2.54821	1.1718	1.17103	1.68385
1.09278	1.08333	5.33523	1.9986	1.1224	1.15327	1.88583	1.07721	6.00543	2.54821	1.17651	1.1604	1.69495
1.09794	1.08333	5.15709	1.9986	1.12634	1.13636	1.8477	1.08149	5.01711	2.54821	1.18037	1.15088	1.70586
1.10309	1.09419	4.97773	1.9986	1.1394	1.13636	1.80663	1.08687	5.02962	2.54821	1.18235	1.1343	1.71853
1.10825	1.11111	4.80286	1.9986	1.14286	1.13636	1.76703	1.09435	5.03865	2.54821	1.18631	1.12465	1.72686
1.1134	1.11111	4.66359	1.9986	1.14286	1.12941	1.71623	1.1042	5.05495	2.54821	1.18824	1.11098	1.7329
1.11855	1.12747	4.54218	1.9986	1.14286	1.11477	1.6593	1.1146	5.07372	2.54821	1.18824	1.09715	1.73469
1.12371	1.13889	4.43241	1.9986	1.14286	1.09091	1.61783	1.12207	4.0925	2.54821	1.18834	1.08801	1.73469
1.12886	1.13889	4.374	1.9986	1.14286	1.09091	1.58827	1.12955	4.11682	2.54821	1.18824	1.07456	1.73469
1.13402	1.16025	4.31732	1.9986	1.14286	1.09091	1.56087	1.13703	4.14185	2.54821	1.18824	1.06033	1.73469
1.13917	1.16667	4.29246	2.00401	1.13477	1.05445	1.53333	1.14688	4.16232	2.54821	1.18529	1.04612	1.73469
1.14433	1.16939	4.27323	2.02217	1.13974	1.04546	1.53333	1.15491	4.1811	2.55182	1.18171	1.03191	1.73469
1.14948	1.19194	4.28473	2.02455	1.12234	1.04546	1.53333	1.16427	4.20343	2.57143	1.17799	1.01768	1.73439
1.15464	1.19444	4.30577	2.02455	1.11429	1.03195	1.55303	1.17223	4.22846	2.57967	1.16975	1.00347	1.7281
1.15979	1.19444	4.35582	2.02464	1.11429	1	1.59673	1.1797	4.25234	2.57972	1.16509	0.989256	1.7166
1.16495	1.19728	4.43823	2.03447	1.11429	1	1.65327	1.18572	4.26814	2.58705	1.15722	0.974932	1.70183
1.1701	1.21756	4.52059	2.03392	1.11429	1	1.7171	1.18959	4.28969	2.59016	1.14899	0.960821	1.6806
1.17526	1.22222	4.60582	2.03321	1.11429	1	1.80077	1.19791	4.30663	2.59016	1.13676	0.948821	1.66135
1.18041	1.22222	4.73059	2.03321	1.08957	0.999364	1.88917	1.20432	4.32603	2.59016	1.1285	0.940795	1.64212
1.18556	1.22306	4.85327	2.03701	1.08571	0.986955	1.99243	1.21177	4.3448	2.59016	1.12025	0.933658	1.61871
1.19072	1.24789	4.97482	2.03514	1.08571	0.957727	2.09313	1.21563	4.3532	2.59016	1.10764	0.929675	1.59507
1.19587	1.25	5.11146	2.03321	1.08477	0.955955	2.21217	1.22146	4.36882	2.59016	1.09688	0.920521	1.57157
1.20103	1.25033	5.26455	2.03321	1.06363	0.963091	2.33723	1.22865	4.3876	2.59016	1.08396	0.918	1.55293
1.20618	1.26936	5.41814	2.03321	1.05714	0.988318	2.45113	1.23252	4.40154	2.59327	1.07104	0.92088	1.53332
1.21134	1.27778	5.57182	2.02772	1.05714	0.985773	2.5725	1.23639	4.41407	2.60728	1.06135	0.92294	1.51462
1.21649	1.27778	5.74768	2.02455	1.05714	0.993227	2.71093	1.24272	6.42658	2.61113	1.05109	0.927068	1.49834
1.22165	1.28078	5.93268	2.02455	1.05323	1	2.8521	1.24941	6.4391	2.61113	1.03897	0.930017	1.48347
1.2268	1.30189	6.10618	2.02536	1.03054	1	3.00623	1.25327	7.44595	2.61113	1.03072	0.939496	1.47402
1.23196	1.30556	6.30823	2.02715	1.02857	1	3.15817	1.25714	7.44595	2.61113	1.02015	0.944573	1.4682
1.23711	1.30556	6.54536	2.02455	1.02857	1.00314	3.3042	1.261	7.44595	2.61113	1.01137	0.949667	1.46239
1.24227	1.30556	6.76018	2.02455	1.02857	1.02836	3.46393	1.26487	7.44595	2.61113	1.00405	0.960778	1.45934
1.24742	1.30556	6.98555	2.02455	1.02857	1.04546	3.62367	1.26873	7.44595	2.61113	0.99728	0.967333	1.46245
1.25257	1.32003	7.198	2.03295	1.02857	1.04546	3.7834	1.2726	7.44595	2.61113	0.98889	0.972692	1.46599
1.25773	1.33333	7.41564	2.03321	1.02857	1.04546	3.96567	1.27646	7.44595	2.61113	0.98416	0.984769	1.47256
1.26288	1.33333	7.60264	2.03321	1.02857	1.04546	4.15387	1.28033	7.44595	2.61113	0.97886	0.990103	1.48191
1.26804	1.33333	7.78436	2.03321	1.02857	1.04546	4.3421	1.28419	7.44595	2.61113	0.97179	0.994838	1.49133
1.27319	1.33333	7.96268	2.04099	1.03783	1.04546	4.5303	1.28806	7.44595	2.61113	0.96838	1.00321	1.5046
1.27835	1.33333	8.11291	2.05051	1.05523	1.04546	4.71853	1.29192	7.44595	2.61113	0.96476	1.00966	1.51738
1.2835	1.33333	8.26786	2.05051	1.05714	1.04546	4.9067	1.29579	7.44595	2.61113	0.96081	1.0176	1.5322
1.28866	1.33333	8.37359	2.05051	1.05714	1.04546	5.09397	1.2963	7.44595	2.61113	0.95614	1.02234	1.54714
1.29381	1.33333	8.47159	2.05571	1.05714	1.04546	5.2646	1.29823	7.44595	2.61113	0.95259	1.03243	1.56585
1.29897	1.33333	8.54341	2.07418	1.0576	1.04546	5.41843	1.30159	7.44595	2.61113	0.95268	1.0378	1.58329
1.30412	1.33333	8.60314	2.07647	1.08051	1.04546	5.5608	1.30159	7.44595	2.61113	0.94801	1.0451	1.59819
1.30928	1.33333	8.64341	2.07647	1.08571	1.04546	5.69197	1.30339	7.44595	2.61113	0.94832	1.05196	1.61516
1.31443	1.33333	8.68182	2.07647	1.08571	1.04546	5.78607	1.303	7.44595	2.61113	0.94771	1.06355	1.63387
1.31958	1.33333	8.68182	2.08984	1.08571	1.04546	5.85377	1.30296	7.44595	2.6204	0.9468	1.06833	1.64784
1.32474	1.33333	8.71886	2.10242	1.08571	1.04546	5.93057	1.30382	8.44586	2.62162	0.94939	1.07896	1.66448
1.32989	1.33333	8.74227	2.10304	1.08614	1.04546	5.95573	1.30159	8.43011	2.62162	0.94828	1.0908	1.68043
1.33505	1.33333	8.76973	2.10922	1.10363	1.027	5.94427	1.30159	8.41188	2.62162	0.94853	1.09918	1.69333
1.3402	1.33333	8.81232	2.11927	1.11429	1.0055	5.9207	1.29902	8.399	2.62162	0.94845	1.10595	1.70622
1.34536	1.33333	8.87136	2.12838	1.11429	1	5.89207	1.29541	8.38282	2.62162	0.95092	1.1178	1.71912
1.35051	1.33333	8.94968	2.12838	1.11429	1.00118	5.829	1.2918	9.36153	2.62162	0.94978	1.12964	1.72935
1.35567	1.33333	9.03209	2.12838	1.11429	1	5.7596	1.28786	9.34813	2.62162	0.94866	1.13523	1.7345
1.36082	1.32733	9.11536	2.13532	1.11429	1.01709	5.69017	1.28457	9.32399	2.62728	0.94765	1.14619	1.73469
1.36598	1.30839	9.23804	2.14541	1.11429	1.04354	5.60023	1.27782	9.30335	2.64194	0.94442	1.15664	1.73469
1.37113	1.30556	9.36868	2.14568	1.11429	1.07786	5.51803	1.27206	9.28658	2.64259	0.93959	1.16849	1.73469
1.37629	1.30556	9.51241	2.14568	1.11429	1.14095	5.4486	1.26816	9.27461	2.64259	0.9385	1.18033	1.73469
1.38144	1.30556	9.65618	2.14568	1.11429	1.22795	5.39273	1.26069	9.26126	2.64259	0.93348	1.19218	1.73469
1.3866	1.30556	9.79991	2.14568	1.10986	1.31723	5.34067	1.25321	9.24301	2.64259	0.93146	1.19877	1.73469
1.39175	1.30556	9.94364	2.14568	1.10477	1.4325	5.30183	1.24613	10.2252	2.64259	0.92928	1.21001	1.73469
1.3969	1.30556	10.0874	2.14971	1.08571	1.58323	5.26883	1.24339	10.2132	2.64259	0.92779	1.61918	1.73469
1.40206	1.28675	10.2359	2.15433	1.08571	1.738	5.254	1.23607	10.2012	2.64259	0.93059	1.93103	1.73469
1.40721	1.27778	10.4202	2.15433	1.08571	1.93841	5.24807	1.22942	10.1836	2.64259	0.9337	2.24287	1.73469
1.41237	1.27778	10.564	2.15433	1.08571	2.15441	5.2544	1.2264	10.1654	2.64259	0.93977	2.25472	1.73469
1.41752	1.27778	10.7077	2.15433	1.07709	2.39782	5.27197	1.21893	10.1517	2.64259	0.94977	3.26656	1.73469
1.42268	1.27778	10.8274	2.15433	1.05714	2.65123	5.3	1.21558	10.1398	2.64259	0.96407	3.27376	1.73469
1.42783	1.27528	10.9431	2.15433	1.05897	2.94555	5.2996	1.21164	10.1261	2.64259	0.97841	3.28171	1.73383
1.43299	1.25825	11.0602	2.15433	1.0626	3.26686	5.31473	1.21164	11.1158	2.64259	0.99385	3.29356	1.72312
1.43814	1.26242	11.1685	2.15502	1.07997	3.60655	5.3544	1.20923	11.102	2.64259	1.01455	3.30517	1.70795
1.4433	1.26319	11.2509	2.15807	1.09737	3.94736	5.37603	1.20635	11.0919	2.64259	1.03712	3.30954	1.69144
1.44845	1.26142	11.3242	2.15433	1.11477	4.28759	5.41527	1.20784	11.0811	2.64259	1.05959	3.31574	1.67046
1.45361	1.26397	11.3707	2.15433	1.13214	4.644	5.45647	1.20901	11.0811	2.64259	1.07858	3.32223	1.64948
1.45876	1.27064	11.4112	2.15433	1.17486	5.02609	5.48093	1.21028	11.0693	2.64259	1.10189	4.32791	1.6228
1.46391	1.27778	11.4489	2.15997	1.23231	5.42036	5.52317	1.21414	11.0676	2.64259	1.12466	4.33412	1.59719
1.46907	1.27778	11.4826	2.16298	1.28977	5.78577	5.56527	1.21569	11.0676	2.64259	1.14809	4.34188	1.57047
1.47422	1.27778	11.5237	2.16298	1.34723	6.15123	5.6111	1.22037	11.0577	2.64259	1.16616	4.34188	1.54374
1.47938	1.27778	11.5455	2.16298	1.40469	6.54409	5.6569	1.22411	11.0541	2.64259	1.18624	4.34188	1.5169
1.48453	1.28875	11.5588	2.16298	1.49083	6.91277	5.70273	1.2296	11.0541	2.64309	1.20204	4.3433	1.49012
1.48969	1.30556	11.5909	2.16298	1.584	7.26982	5.74857	1.23347	11.0541	2.65042	1.21835	4.34188	1.46864
1.49484	1.30556	11.5909	2.16298	1.67986	7.60795	5.7944	1.23734	11.0495	2.65308	1.23057	4.34221	1.44766
1.5	1.30556	11.5909	2.16298	1.78326	7.91777	5.84023	1.2423	11.0407	2.65308	1.2418	5.34188	1.42337
1.50515	1.31436	11.5909	2.16619	1.89169	8.26127	5.88607	1.24619	11.0381	2.65308	1.25005	5.34188	1.40197
1.51031	1.33333	11.5909	2.17164	2.02231	8.56282	5.9319	1.24918	11.0282	2.65308	1.2583	5.33799	1.38681
1.51546	1.33333	11.5909	2.17164	2.1436	8.82268	5.99073	1.25405	11.0251	2.65308	1.26655	6.33329	1.37273
1.52062	1.33333	11.5909	2.17164	2.27094	9.06582	6.05687	1.25834	11.0162	2.65308	1.27115	6.32851	1.36337
1.52577	1.33333	11.5909	2.17361	2.39549	9.27491	6.1027	1.26172	11.0126	2.65308	1.27631	6.32461	1.35402
1.53092	1.33333	11.5909	2.1798	2.52797	9.47164	6.14853	1.26571	11.0063	2.65308	1.27647	6.31903	1.34467
1.53608	1.33333	11.5909	2.18029	2.66563	9.63546	6.22127	1.27039	11.0001	2.65308	1.27977	7.3146	2.34014
1.54123	1.34531	11.5691	2.18029	2.81531	9.77536	6.27353	1.27416	11.9938	2.65308	1.28235	7.3083	2.34014
1.54639	1.36111	11.5457	2.18029	2.96077	9.87941	6.33657	1.27795	11.9876	2.65308	1.28235	7.30195	2.33895
1.55154	1.36111	11.5455	2.18029	3.0878	9.96654	6.39853	1.28457	11.9813	2.65308	1.28124	8.29658	2.33607
1.5567	1.36111	11.5455	2.18029	3.23583	10.0153	6.45183	1.2887	11.9846	2.65308	1.28111	8.28996	2.34009
1.56185	1.36269	11.5455	2.18029	3.3704	10.0909	6.52517	1.29474	11.9903	2.65308	1.27997	8.28205	2.34014
1.56701	1.36344	11.5455	2.18029	3.4974	10.1035	6.60043	1.29951	11.996	2.65308	1.27647	9.28205	2.34543
1.57216	1.38372	11.5493	2.186	3.62569	10.1161	6.66603	1.30384	11.0049	2.65308	1.27673	9.277	2.34988
1.57732	1.38889	11.5806	2.18894	3.75143	10.1287	6.73167	1.30763	11.0179	2.65308	1.27511	9.27637	3.35457
1.58247	1.38889	11.5909	2.18894	3.87843	10.1413	6.81363	1.31062	11.0304	2.65308	1.27153	9.27537	3.35963
1.58763	1.38906	11.5909	2.18894	4.00546	10.1539	6.88867	1.31222	11.0461	2.65308	1.27059	9.2801	3.36365
1.59278	1.40936	11.5909	2.18894	4.12294	10.1518	6.96363	1.31632	11.0651	2.65308	1.27025	9.28482	3.37301
1.59793	1.40753	11.5909	2.18894	4.22926	10.139	7.05333	1.31819	11.0891	2.65308	1.26667	9.28958	3.37673
1.60309	1.41667	11.5909	2.18894	4.324	10.1333	7.1165	1.32148	11.1038	2.65308	1.26309	9.29747	3.38491
1.60824	1.41667	11.5909	2.18894	4.43111	10.1136	7.20767	1.32238	11.1235	2.65308	1.25951	10.3033	3.39061
1.6134	1.41667	11.5909	2.18894	4.53417	10.1182	7.29693	1.32155	11.1474	2.65308	1.25593	10.315	3.39681
1.61855	1.41667	11.5909	2.18894	4.6218	10.0925	7.39473	1.32091	11.1714	2.65308	1.25294	10.3269	3.4045
1.62371	1.41667	11.5909	2.18894	4.73189	10.0766	7.48023	1.3173	11.1953	2.65308	1.25271	10.3387	4.40871
1.62886	1.41667	11.5909	2.18894	4.84106	10.0729	7.58503	1.31369	11.2178	2.65308	1.24767	10.3579	4.41807
1.63402	1.41667	11.5909	2.18615	4.95066	10.0632	7.69283	1.307	11.2298	2.65308	1.24356	10.371	4.42192
1.63917	1.40653	11.5909	2.18029	5.06029	10.0526	7.77173	1.29953	11.2541	2.65308	1.24118	10.3841	4.42547
1.64433	1.38889	11.5909	2.18029	5.17554	10.0653	7.8549	1.29205	11.2672	2.65308	1.23917	10.4025	4.42901
1.64948	1.38889	11.5909	2.18029	5.28731	10.0779	7.93853	1.28457	11.2792	2.65308	1.23529	10.4151	4.4336
1.65464	1.38889	11.5909	2.18029	5.41254	10.0905	8.01497	1.27443	11.2912	2.65308	1.23317	10.4269	4.43746
1.65979	1.38239	11.5909	2.18029	5.52789	10.0861	8.07817	1.26309	11.3032	2.65308	1.22948	10.4465	4.44218
1.66494	1.36161	11.5909	2.18029	5.64189	10.1157	8.14007	1.25175	11.3151	2.65308	1.22702	10.4592	4.44318
1.6701	1.36111	11.5909	2.17843	5.74697	10.1207	8.1859	1.24041	11.3243	2.65308	1.22353	10.471	4.4485
1.67525	1.34931	11.5909	2.17238	5.86189	10.1472	8.23173	1.22714	11.3256	2.65308	1.22353	10.4803	5.45026
1.68041	1.33333	11.5909	2.16809	5.97683	10.1579	8.26787	1.21243	11.3376	2.65308	1.22353	10.4862	5.4538
1.68556	1.33333	11.5909	2.16298	6.07497	10.2237	8.304	1.20109	11.3371	2.65308	1.22353	10.4955	5.45578
1.69072	1.31619	11.5909	2.16298	6.17143	10.2633	8.32137	1.18975	11.3378	2.65308	1.22353	10.5016	5.45682
1.69587	1.30556	11.5909	2.16298	6.25786	10.3011	8.3387	1.17657	11.3435	2.65308	1.22488	10.5065	5.46258
1.70103	1.30339	11.5909	2.16298	6.3554	10.3389	8.35453	1.16177	11.3461	2.65308	1.22846	10.5165	5.46258
1.70618	1.28311	11.5909	2.16298	6.44017	10.4067	8.3734	1.15043	11.3492	2.65308	1.23204	10.5227	5.4683
1.71134	1.27778	11.5909	2.16298	6.52031	10.4685	8.36233	1.13909	11.3514	2.65308	1.23562	10.5299	5.47362
1.71649	1.26386	11.5909	2.16298	6.5906	10.5424	8.3748	1.1282	11.3533	2.65308	1.2392	10.5299	6.48183
1.72165	1.25	11.5877	2.16298	6.652	10.6184	8.38773	1.12169	11.3565	2.65308	1.24497	10.5369	6.49118
1.7268	1.25	11.5474	2.16298	6.73214	10.685	8.39957	1.11035	11.3643	2.65308	1.25219	10.5385	6.49786
1.73196	1.23172	11.5071	2.16298	6.78771	10.7813	8.41133	1.10338	11.3649	2.65308	1.25582	10.541	6.50367
1.73711	1.22222	11.4668	2.16298	6.8462	10.8695	8.41757	1.09855	11.3749	2.65308	1.2597	10.5437	6.51243
1.74226	1.22222	11.3985	2.16298	6.88629	10.9325	8.4238	1.09434	11.3827	2.65308	1.26584	11.5416	6.52201
1.74742	1.21472	11.3179	2.16298	6.93537	10.9955	8.4476	1.09179	11.3918	2.65308	1.26822	11.5389	7.5279
1.75257	1.19444	11.2673	2.16298	6.99283	11.0936	8.46033	1.08843	11.3971	2.65308	1.27068	11.5395	7.53371
1.75773	1.19444	11.2011	2.16298	7.03506	11.1669	8.4696	1.08878	11.4054	2.65308	1.27372	11.5333	7.54305
1.76288	1.19444	11.1384	2.16298	7.07514	11.23	8.48207	1.09239	11.4118	2.65308	1.27443	11.5262	7.55214
1.76804	1.19444	11.0788	2.15868	7.1152	11.293	8.47707	1.09676	11.4189	2.65308	1.27334	11.5191	7.5579
1.77319	1.19444	11.0184	2.15433	7.15309	11.356	8.49463	1.1056	11.4226	2.65308	1.27209	11.512	7.56376
1.77835	1.20908	10.9507	2.15433	7.17049	11.4069	8.48373	1.11659	11.4319	2.65308	1.26621	11.5026	7.56463
1.7835	1.22222	10.9002	2.15433	7.20683	11.4383	8.4729	1.12778	11.4324	2.65308	1.26419	11.484	7.56544
1.78866	1.22222	10.8321	2.15179	7.23383	11.4726	8.434	1.14116	11.4324	2.65308	1.25982	11.4685	7.56708
1.79381	1.2405	10.7878	2.14573	7.25123	11.4978	8.4003	1.15886	11.44	2.65308	1.25465	11.4543	7.56572
1.79897	1.25	10.7493	2.14568	7.25714	11.5229	8.3607	1.17669	10.4459	2.65308	1.24653	11.4346	7.56828
1.80412	1.26764	10.7141	2.14229	7.25743	11.5416	8.3211	1.19137	10.4459	2.65308	1.23725	11.4165	7.56463
1.80927	1.27778	10.6967	2.13703	7.27483	11.5293	8.2815	1.2098	10.4459	2.65308	1.23291	11.3952	7.56302
1.81443	1.28872	10.6793	2.13703	7.27351	11.5455	8.2419	1.22685	10.4459	2.65308	1.22439	11.3792	7.55982
1.81958	1.30544	10.6618	2.13703	7.25714	11.5189	8.21963	1.2418	10.4459	2.65308	1.21635	11.3585	7.554
1.82474	1.32958	10.6081	2.13703	7.25714	11.5074	8.19603	1.25676	10.4459	2.65308	1.21164	11.3398	7.55013
1.82989	1.33333	10.5815	2.13741	7.25714	11.5	8.16807	1.27171	10.4459	2.65308	1.20701	11.3206	7.54786
1.83505	1.33581	10.5381	2.12688	7.25714	11.5	8.15273	1.28619	10.4459	2.65308	1.20114	11.3061	7.54337
1.8402	1.35947	10.4803	2.11973	7.25714	11.5	8.14217	1.29367	10.4459	2.65308	1.19597	11.2848	7.53756
1.84536	1.36111	10.4348	2.12437	7.25714	11.4662	8.1484	1.30491	10.4459	2.65308	1.19131	11.2694	7.53425
1.85051	1.36978	10.4103	2.12838	7.25714	11.4545	8.1546	1.31531	10.4459	2.65308	1.18537	11.2551	7.53197
1.85567	1.38883	10.3526	2.12495	7.25714	11.4545	8.1789	1.32665	10.4459	2.65308	1.17965	11.2444	7.52971
1.86082	1.38889	10.295	2.11973	7.25714	11.4545	8.19023	1.33353	10.4459	2.65308	1.17489	11.2373	7.52743
1.86598	1.40153	10.2776	2.12315	7.25714	11.4545	8.2227	1.34103	10.4459	2.65308	1.17028	11.2302	7.5261
1.87113	1.41667	10.2601	2.12838	7.25714	11.4545	8.2574	1.3449	10.4459	2.65308	1.16826	11.2231	7.52379
1.87628	1.41667	10.2427	2.12683	7.25714	11.4545	8.2921	1.34876	10.4459	2.65308	1.1625	11.216	7.52715
1.88144	1.41667	10.2498	2.12078	7.23583	11.4545	8.32697	1.3489	10.4459	2.65308	1.16114	11.2107	8.52516
1.88659	1.41667	10.2409	2.12192	7.22857	11.4545	8.34743	1.34921	10.4459	2.65308	1.15687	11.2099	8.52501
1.89175	1.41667	10.2513	2.12579	7.22857	11.4545	8.38847	1.34921	10.4459	2.65308	1.15517	11.2041	8.52398
1.8969	1.41667	10.2829	2.11994	7.22857	11.4546	8.41547	1.3481	10.4459	2.65308	1.15766	11.2046	8.52271
1.90206	1.41667	10.346	2.11973	7.22857	11.4786	8.4328	1.34449	10.4459	2.65308	1.15678	11.202	8.52239
1.90721	1.41667	10.4092	2.1207	7.22857	11.5	8.45017	1.33996	10.4459	2.65308	1.15675	11.1999	8.5206
1.91237	1.40953	10.4723	2.12688	7.22857	11.5	8.46667	1.33181	10.4459	2.65308	1.16224	11.1993	8.51742
1.91752	1.39056	10.5698	2.12838	7.22857	11.5	8.46667	1.32434	10.4459	2.65308	1.16598	11.1988	8.51161
1.92268	1.38889	10.6732	2.12535	7.22857	11.5	8.46667	1.31524	10.4459	2.65308	1.17068	11.2035	8.51063
1.92783	1.38042	10.7767	2.12813	7.22857	11.5	8.46667	1.30409	10.4459	2.65308	1.17784	11.2083	8.50679
1.93299	1.36144	10.8679	2.12838	7.22857	11.5	8.46667	1.29661	10.4459	2.65308	1.18812	11.213	8.50098
1.93814	1.36111	10.9503	2.12838	7.22857	11.5	8.46667	1.28552	10.4459	2.65308	1.1983	11.2166	8.4966
1.94329	1.34964	11.0608	2.12838	7.22857	11.5	8.46667	1.2709	10.4459	2.65308	1.21079	11.2224	8.49452
1.94845	1.33333	11.1432	2.12838	7.22857	11.5	8.46667	1.25679	10.4459	2.65308	1.22461	11.2304	8.48992
1.9536	1.33333	11.2256	2.12838	7.22857	11.5	8.46667	1.24158	10.4459	2.65308	1.23752	11.2396	8.48408
1.95876	1.33333	11.2709	2.12838	7.22857	11.4982	8.46667	1.22425	10.4459	2.65308	1.25202	11.2456	8.4795
1.96391	1.33567	11.345	2.12838	7.22857	11.4604	8.46667	1.20587	10.4459	2.65308	1.26885	11.2574	8.47619
1.96907	1.35461	11.4022	2.12838	7.22857	11.4545	8.46667	1.19067	10.4459	2.65308	1.28217	11.2693	8.47651
1.97422	1.38353	11.4482	2.12838	7.22857	11.4302	8.46667	1.17546	10.4459	2.65308	1.29527	11.2811	8.47409
1.97938	1.43689	11.4917	2.12838	7.22857	11.4091	8.46667	1.16062	10.4459	2.65308	1.30945	11.293	8.47622
1.98453	1.49683	11.5127	2.12838	7.24637	11.4001	8.46667	1.14935	10.4459	2.65308	1.32092	11.3016	8.47331
1.98969	1.55489	11.5338	2.12838	7.25714	11.3636	8.46667	1.13773	10.4459	2.65308	1.33404	11.3165	8.4749
1.99484	1.63822	11.5455	2.12838	7.25714	11.3636	8.46667	1.12996	10.4459	2.65308	1.34365	11.3278	8.47841
2	1.74817	11.5455	2.12838	7.25714	11.3362	8.46667	1.12428	10.4459	2.65308	1.35299	11.34	8.47944
2.00515	1.86367	11.5465	2.1227	7.25714	11.333	8.46667	1.12031	10.4459	2.65308	1.36233	11.3536	8.48514
2.0103	1.98369	11.5455	2.12324	7.25714	11.3251	8.46667	1.11808	10.4459	2.65308	1.36819	11.3664	8.49095
2.01546	2.10147	11.5465	2.12838	7.25714	11.3164	8.46667	2.12122	10.4459	2.65308	1.37286	11.3789	8.49669
2.02061	2.21922	11.5455	2.12838	7.25714	11.3336	8.46667	2.12483	10.4459	2.65308	1.37647	11.3933	8.50258
2.02577	2.337	11.5455	2.12446	7.25714	11.3243	8.46667	2.13044	10.4459	2.65308	1.37644	11.4004	8.50839
2.03092	2.45475	11.5455	2.12202	7.25714	11.3389	8.46667	2.14153	10.4459	2.65308	1.37647	11.4134	8.51493
2.03608	2.53908	11.5455	2.1282	7.25714	11.3636	8.46667	2.14816	10.4459	2.65308	1.37647	11.4232	8.52429
2.04123	2.61761	11.5455	2.12838	7.25714	11.3636	8.46667	2.15841	11.4409	2.65308	1.37644	11.4333	8.53364
2.04639	2.69511	11.5455	2.12838	7.25714	11.3762	8.46667	2.16963	11.4346	2.65308	1.37286	11.4451	8.54299
2.05154	2.72983	11.5455	2.12843	7.25714	11.4091	8.46667	2.18458	11.4284	2.65308	1.37059	11.4531	8.55363
2.0567	2.76347	11.5455	2.12838	7.25714	11.4194	8.46667	2.19954	11.415	2.65308	1.37132	11.4599	8.56238
2.06185	2.78228	11.5455	2.12838	7.25714	11.4446	8.46667	2.21449	11.3993	2.65308	1.368	11.4686	8.57263
2.06701	2.78361	11.5455	2.12838	7.25714	11.4623	8.46667	2.22945	11.3868	2.65308	1.36451	11.4758	8.58262
2.07216	2.78492	11.5524	2.12838	7.25714	11.4951	8.46667	2.2444	11.3722	2.65308	1.36494	11.4824	8.59161
2.07732	2.78625	11.5734	2.12838	7.25714	11.5	8.46667	2.25935	11.3534	2.65308	1.36314	11.4848	7.60301
2.08247	2.78758	11.5909	2.12838	7.25714	11.5	8.46667	2.27431	11.3347	2.65308	1.35957	11.4872	7.6106
2.08762	2.78892	11.5909	2.12838	7.25714	11.5	8.46667	2.28926	11.3159	2.65308	1.35892	11.4895	7.62349
2.09278	2.81106	11.5909	2.12838	7.25714	11.5318	8.47487	3.30374	11.2971	2.65308	1.35828	11.4929	7.63068
2.09793	2.85164	11.5909	2.12838	7.25714	11.5455	8.4922	3.31447	11.2889	2.65308	1.35522	11.4971	7.63776
2.10309	2.89308	11.5909	2.12838	7.25714	11.5455	8.5	3.32579	11.2821	2.65308	1.35471	11.4979	7.64484
2.10824	2.95475	11.5909	2.12838	7.25714	11.5455	8.5	3.33327	11.2753	2.65308	1.35167	11.499	7.65193
2.1134	3.01389	11.5909	2.12838	7.25714	11.5455	8.5	3.34075	11.2736	2.65308	1.35115	11.5014	7.65603
2.11855	3.10778	11.5909	2.12838	7.25714	11.5455	8.5	3.34748	11.2766	2.65308	1.34761	11.5038	7.65958
2.12371	3.20647	11.5909	2.12838	7.25714	11.5455	8.5	3.34921	11.2819	2.65308	1.34445	11.503	7.66312
2.12886	3.32519	11.5909	2.12838	7.25714	11.5455	8.5	3.34921	11.2923	2.65308	1.34204	11.5043	7.66109
2.13402	3.44428	11.5909	2.12838	7.25714	11.5455	8.5	3.34921	11.3009	2.65308	1.33576	11.5055	7.6634
2.13917	3.57153	11.5909	2.13073	7.25714	11.5455	8.5	3.34921	11.3162	2.65308	1.33118	11.5054	7.66335
2.14433	3.70958	11.5909	2.13692	7.25714	11.5455	8.5	3.34921	11.3239	2.65308	1.32869	11.5072	7.66368
2.14948	3.84764	11.5909	2.13703	7.25714	11.5455	8.5	3.34921	11.3317	2.65308	1.32619	11.5112	7.66519
2.15463	3.97622	11.5909	2.13703	7.25714	11.5455	8.5	3.34921	11.3374	2.65308	1.32371	11.5128	7.66359
2.15979	4.09597	11.5909	2.14247	7.25714	11.5455	8.5	4.34908	11.3432	2.65308	1.32121	11.5141	7.66024
2.16494	4.23403	11.5909	2.14568	7.25714	11.5455	8.5	4.34547	11.3489	2.65308	1.32019	11.5206	7.65792
2.1701	4.36128	11.5909	2.14568	7.25714	11.5455	8.5	4.34186	11.352	2.65308	1.32212	11.5257	7.65542
2.17525	4.48036	11.5909	2.14806	7.25714	11.5455	8.5	4.33645	11.3458	2.65308	1.31962	11.5299	6.64961
2.18041	4.59947	11.5909	2.15425	7.25714	11.5455	8.5	4.32934	11.3395	2.65308	1.32177	11.5377	6.64519
2.18556	4.70947	11.5909	2.15433	7.25714	11.5455	8.5	4.32342	11.3332	2.65308	1.32407	11.5446	6.64186
2.19072	4.80828	11.5909	2.15433	7.25714	11.5455	8.5	5.31619	11.327	2.65308	1.32537	11.5525	6.63373
2.19587	4.90553	11.5909	2.15433	7.25714	11.5455	8.4966	5.30786	11.3185	2.65308	1.32959	11.5598	6.62676
2.20103	5.00764	11.5909	2.15433	7.25714	11.5455	8.46667	5.29918	11.3028	2.65308	1.33068	11.5705	6.62055
2.20618	5.08833	11.5909	2.1592	7.25714	11.5455	8.46667	5.29097	11.2947	2.65308	1.33549	11.5753	6.61474
2.21134	5.16817	11.5909	2.16298	7.25714	11.5455	8.46667	5.28201	11.2846	2.65308	1.34125	11.5868	6.60784
2.21649	5.2315	11.5909	2.16298	7.25714	11.5455	8.46667	5.27409	11.2684	2.65308	1.34701	11.5933	6.59735
2.22164	5.29408	11.5909	2.16298	7.25714	11.5455	8.46667	5.263	11.2543	2.65308	1.35277	11.598	6.5905
2.2268	5.3385	11.5849	2.16298	7.25714	11.5455	8.46667	5.25505	11.2426	2.65308	1.35853	11.6084	6.58469
2.23195	5.38806	11.4841	2.16298	7.25714	11.5455	8.46667	5.24611	11.2307	2.65308	1.36429	11.6161	6.57888
2.23711	5.44053	11.3482	2.16298	7.25714	11.5455	8.46667	5.23663	11.2167	2.65308	1.37083	11.6208	6.57307
2.24226	5.48236	11.1848	2.16788	7.25714	11.5455	8.46667	5.22916	11.2104	2.65308	1.38017	11.6255	6.56607
2.24742	5.52014	11.02	2.17164	7.25714	11.5455	8.48677	6.21985	11.2034	2.65308	1.38767	11.6303	6.56145
2.25257	5.56919	10.8382	2.17164	7.25714	11.5455	8.5	6.21234	11.1946	2.65308	1.39829	11.635	6.55564
2.25773	5.60978	10.6213	2.17164	7.25714	11.5455	8.5	6.20125	11.1863	2.65308	1.40485	11.6397	6.55102
2.26288	5.67	10.3759	2.17164	7.25714	11.5455	8.5	6.19748	10.1757	2.65308	1.41402	11.6436	6.55093
2.26804	5.72308	10.1302	2.17164	7.25714	11.5455	8.5	6.19048	10.1757	2.65308	1.42225	11.6412	6.55102
2.27319	5.78708	9.87641	2.17164	7.25714	11.5455	8.5	6.18408	10.1757	2.65308	1.43032	11.6388	6.55102
2.27835	5.82767	9.59727	2.17164	7.25714	11.5455	8.5	6.1766	10.1757	2.65308	1.43965	11.6364	5.55102
2.2835	5.88572	9.34905	2.17164	7.25714	11.5455	8.5	6.17325	10.1757	2.65308	1.44779	11.6341	5.55102
2.28866	5.94661	9.10368	2.17164	7.25714	11.5455	8.48273	6.16884	9.18038	2.65308	1.45705	11.6302	5.55102
2.29381	6.00747	8.86123	2.17164	7.25714	11.5455	8.47787	6.16512	9.19005	2.65308	1.46255	11.6222	5.55102
2.29896	6.06836	8.65291	2.17164	7.25714	11.5455	8.46667	6.16402	9.19631	2.65308	1.46857	11.608	5.55102
2.30412	6.12925	8.46886	2.17164	7.25714	11.5455	8.46347	6.16402	9.20257	2.65308	1.47433	11.6003	5.55102
2.30927	6.19011	8.29309	2.17164	7.25714	11.5455	8.435	6.16402	9.21495	2.65308	1.48009	11.5881	5.54995
2.31443	6.25117	8.18845	2.17164	7.25714	11.5455	8.43333	6.16405	9.22746	2.65308	1.48333	11.5739	5.54497
2.31958	6.33383	8.0485	2.17164	7.25714	11.5455	8.41137	6.16795	9.23999	2.65308	1.48442	11.5586	5.5403
2.32474	6.40053	7.97041	2.17164	7.25714	11.5455	8.4	6.17148	8.2525	2.65308	1.48551	11.5369	5.53592
2.32989	6.47361	7.92677	2.17164	7.25714	11.5455	8.38777	6.178	8.2546	2.65308	1.4866	11.5179	5.52764
2.33505	6.53017	7.91	2.17164	7.25714	11.5455	8.36667	6.18105	8.25823	2.65308	1.48769	11.4935	5.51829
2.3402	6.60861	7.92832	2.17164	7.25714	11.5455	8.36667	6.18826	8.25703	2.65308	1.48807	11.4722	5.50893
2.34536	6.66742	7.98182	2.17164	7.25714	11.5455	8.36667	6.19573	8.25757	2.65308	1.4844	11.4459	4.49958
2.35051	6.72919	8.06059	2.16918	7.25714	11.5455	8.34053	6.20388	8.25304	2.65308	1.48508	11.4192	4.48878
2.35567	6.76981	8.14405	2.16298	7.25714	11.5455	8.33333	6.21522	8.2362	2.65308	1.48142	11.3911	4.47446
2.36082	6.82833	8.26309	2.163	7.25714	11.5455	8.3169	6.22346	8.23103	2.65308	1.47889	11.3698	4.46472
2.36597	6.87283	8.38218	2.16919	7.25714	11.5117	8.28843	6.23261	8.21346	2.65308	1.47584	11.3485	4.45462
2.37113	6.918	8.50114	2.16646	7.25714	11.5	8.25997	6.24364	8.18546	2.65308	1.47111	11.3227	4.43932
2.37628	6.93828	8.62032	2.16298	7.25714	11.5	8.23147	6.25037	8.16454	2.65308	1.46395	11.3024	4.42986
2.38144	6.96372	8.71664	2.16298	7.25714	11.5	8.18973	6.25935	8.14008	2.65308	1.46042	11.2859	4.41478
2.38659	6.98014	8.813	2.16298	7.25714	11.5	8.11843	6.26708	8.11336	2.65308	1.4534	11.2697	4.40416
2.39175	6.99978	8.91809	2.16298	7.25714	11.5	8.07033	6.27482	8.0857	2.65308	1.44605	11.2606	4.39008
2.3969	7.01947	8.97614	2.16298	7.25714	11.5	8.00253	7.28097	8.06055	2.65308	1.43607	11.2509	4.37837
2.40206	7.02778	9.02655	2.16298	7.25714	11.5	7.91793	7.28499	8.03465	2.65308	1.43	11.2495	4.36521
2.40721	7.02778	9.05364	2.16298	7.25714	11.5	7.81517	7.29204	8.00462	2.65308	1.41972	11.2518	4.35262
2.41237	7.0395	9.06	2.16298	7.25714	11.5	7.69443	7.29322	8.98659	2.65308	1.41198	11.2542	4.33969
2.41752	7.05556	9.02123	2.15793	7.25714	11.5	7.575	7.29708	8.96649	2.65308	1.40412	11.2574	4.32715
2.42268	7.05556	8.95809	2.15433	7.25714	11.5	7.4439	7.29902	8.94254	2.65308	1.39393	11.2671	4.3139
2.42783	7.05556	8.89727	2.15433	7.25714	11.5	7.29637	7.29927	8.91858	2.65308	1.38447	11.2826	4.30184
2.43298	7.05556	8.81368	2.15433	7.25714	11.5	7.14373	7.29953	8.89462	2.65308	1.37593	11.2941	3.28812
2.43814	7.05556	8.71159	2.15433	7.25714	11.5	6.98697	7.29978	8.87066	2.65308	1.36987	11.3082	3.27669
2.44329	7.05556	8.62536	2.15433	7.25714	11.5	6.83357	7.29702	8.84438	2.65308	1.36218	11.3234	3.26269
2.44845	7.05556	8.50323	2.15433	7.25714	11.5	6.68637	7.29499	8.80923	2.65308	1.35234	11.3396	3.2513
2.4536	7.05556	8.41896	2.15433	7.25714	11.5	6.50927	7.29161	8.78527	2.65308	1.34985	11.3491	3.23849
2.45876	7.05556	8.29877	2.14931	7.25714	11.5	6.36323	7.28869	8.75008	2.65308	1.34467	11.3618	2.22579
2.46391	7.05556	8.17609	2.14568	7.25714	11.5	6.2372	7.28518	8.7205	2.65308	1.34194	11.3726	2.21446
2.46907	7.05556	8.04814	2.14568	7.25714	11.5	6.096	7.28543	8.68741	2.65308	1.33955	11.3811	2.1998
2.47422	7.05556	7.90218	2.14568	7.25714	11.5	5.979	7.281	8.65876	2.65308	1.3397	11.3885	2.18496
2.47938	7.05556	7.76259	2.14568	7.25714	11.5	5.86797	7.27859	8.62718	2.65308	1.33611	11.3991	2.17478
2.48453	7.05556	7.63991	2.14568	7.25714	11.5	5.77333	7.27497	7.59546	2.65308	1.33897	11.4038	2.16065
2.48969	7.05556	7.51491	2.14568	7.25714	11.5	5.69733	7.27136	7.56351	2.65308	1.34364	11.4086	2.14927
2.49484	7.05556	7.39309	2.14063	7.25714	11.5	5.64817	7.2717	7.53746	2.65308	1.34831	11.4133	2.13991
2.49999	7.05556	7.25455	2.13703	7.25714	11.5	5.59687	7.26984	6.50251	2.65308	1.35298	11.4183	1.12833
2.50515	7.05556	7.11423	2.14108	7.25714	11.5	5.57027	7.26984	6.47746	2.65308	1.35764	11.4228	1.11441
2.5103	7.05556	6.98814	2.14568	7.25714	11.5	5.5618	7.2675	6.44266	2.65308	1.36459	11.4275	1.10505
2.51546	7.05556	6.83127	2.14186	7.25714	11.5	5.57293	7.26455	6.40903	2.65308	1.37058	11.4323	1.09599
2.52061	7.05556	6.68886	2.13703	7.25714	11.5	5.58407	7.26479	6.3733	2.65308	1.37457	11.4429	1.09018
2.52577	7.05556	6.54695	2.13962	7.25714	11.5	5.62213	7.26455	6.33828	2.65308	1.37773	11.4503	1.08437
2.53092	7.05556	6.40505	2.14518	7.25714	11.5	5.67893	7.26363	6.29935	2.65308	1.38211	11.455	1.07855
2.53608	7.05556	6.26309	2.14308	7.25714	11.5068	5.73567	7.26002	6.26884	2.65308	1.38347	11.4614	1.07542
2.54123	7.05556	6.12118	2.13703	7.25714	11.5455	5.79283	7.25926	6.23873	2.65308	1.38251	11.4731	1.07444
2.54639	7.05556	5.97927	2.1377	7.25714	11.5455	5.85027	7.25926	6.19654	2.65308	1.38178	11.4778	1.07596
2.55154	7.05556	5.84509	2.1436	7.25714	11.5455	5.92743	7.25631	6.16497	2.65308	1.3768	11.4884	1.0795
2.5567	7.05556	5.72632	2.14568	7.25714	11.5455	6.0003	7.25397	6.13768	2.65308	1.37213	11.5002	1.08304
2.56185	7.05556	5.59891	2.14568	7.25714	11.5455	6.0746	7.25397	5.11212	2.65308	1.36155	11.5121	1.08944
2.567	7.05556	5.457	2.14568	7.25714	11.5455	6.1489	7.25397	5.09388	2.65308	1.35054	11.5239	1.09765
2.57216	7.05556	5.31823	2.15049	7.25714	11.5455	6.2232	7.25397	4.07501	2.65308	1.34181	11.5358	1.10765
2.57731	7.05556	5.19736	2.15433	7.25714	11.5455	6.2975	7.25397	4.06037	2.65308	1.32691	11.5548	1.11986
2.58247	7.05556	5.07168	2.15433	7.25714	11.5455	6.36427	7.25397	4.05412	2.65308	1.31457	11.568	1.13215
2.58762	7.05556	4.93118	2.15433	7.25714	11.5455	6.41957	7.25397	4.04781	2.65308	1.30274	11.5842	1.14633
2.59278	7.05556	4.79436	2.15433	7.25714	11.5455	6.4887	7.2559	4.05441	2.65308	1.29165	11.6031	1.15922
2.59793	7.05556	4.59882	2.15433	7.25714	11.5455	6.5683	7.25931	4.07468	2.65308	1.28354	11.6235	1.17353
2.60309	7.05556	4.42246	2.15433	7.25714	11.5455	6.6618	7.26282	4.09809	2.65308	1.27491	11.6496	1.19139
2.60824	7.05556	4.21691	2.15823	7.25714	11.5455	6.74333	7.26598	4.12878	2.65308	1.27107	11.6756	1.20859
2.6134	7.05556	3.99445	2.16298	7.25714	11.5455	6.8059	7.27004	3.16419	2.65308	1.27282	11.7074	1.22518
2.61855	7.05556	3.77886	2.16298	7.25714	11.5455	6.85863	7.27396	3.2028	2.65308	1.27729	11.7363	1.24703
2.62371	7.05556	3.53709	2.16298	7.25714	11.5487	6.93117	7.27719	3.2417	2.65308	1.2831	11.7652	1.26927
2.62886	7.05556	3.29532	2.16298	7.25714	11.5822	6.97563	7.28379	2.28504	2.65308	1.29009	11.7983	1.28917
2.63402	7.05556	3.05359	2.16298	7.25714	11.5908	7.02493	7.28705	2.33242	2.65308	1.29965	11.8287	1.31016
2.63917	7.05556	2.81123	2.16298	7.25714	11.5909	7.05413	7.29389	2.36804	2.65308	1.31362	11.8563	1.33286
2.64432	7.05556	2.57004	2.16298	7.25714	11.5909	7.0675	7.30137	2.40811	2.65308	1.32668	11.8824	1.35667
2.64948	7.05556	2.35623	2.16298	7.25714	11.5909	7.05107	7.30621	2.44731	2.65308	1.34164	11.9098	1.37723
2.65463	7.05556	2.14491	2.16298	7.25714	11.5909	7.0337	7.3105	2.47449	2.65308	1.35565	11.9285	1.39689
2.65979	7.05556	1.97227	2.16298	7.25714	11.5909	6.981	7.31851	2.49709	2.65308	1.36966	11.9427	1.419
2.66494	7.05556	1.79804	2.16154	7.26126	11.5909	6.90047	7.32234	2.51843	2.65308	1.38607	11.9569	1.44076
2.6701	7.05556	1.65895	2.15535	7.26143	11.5909	6.79497	7.32595	2.52362	2.65308	1.40356	11.9624	1.45916
2.67525	7.05556	1.53986	2.15433	7.26103	11.5909	6.6845	7.32956	2.52796	2.65308	1.41757	11.9606	1.47637
2.68041	7.05556	1.45927	2.15433	7.25714	11.5909	6.54193	7.33317	2.52118	2.65308	1.42694	11.9519	1.49203
2.68556	7.05556	1.37868	2.15433	7.25714	11.5909	6.38593	7.33221	2.51438	2.65308	1.43971	11.9401	1.50847
2.69072	7.05556	1.33086	2.15433	7.25714	11.5909	6.2056	7.33511	2.50758	2.65308	1.45149	11.9227	1.5249
2.69587	7.05556	1.29059	2.15433	7.25714	11.5909	6.00483	7.33825	2.50326	2.65308	1.45838	11.8984	1.54134
2.70103	7.05556	1.25823	2.15433	7.25714	11.5909	5.7846	7.33735	2.49605	2.65308	1.46431	11.87	1.55778
2.70618	7.05556	1.22727	2.15433	7.25714	11.5884	5.56553	7.33688	2.48354	2.65308	1.46917	11.8354	1.56875
2.71133	7.05556	1.22727	2.14915	7.25714	11.5541	5.3263	7.33723	2.47103	2.65308	1.47384	11.7951	1.57782
2.71649	7.05556	1.22727	2.14682	7.25714	11.5455	5.08767	7.33336	2.4585	2.65308	1.47851	11.7543	1.58973
2.72164	7.05556	1.22909	2.15286	7.25714	11.5455	4.8609	7.33396	2.44626	2.65308	1.48063	11.7079	1.59681
2.7268	7.05556	1.26936	2.15433	7.25714	11.5455	4.62013	7.33153	2.44551	2.65308	1.48198	11.6632	1.60126
2.73195	7.05556	1.30968	2.15433	7.25714	11.5455	4.37367	7.33127	2.43447	2.65308	1.48664	11.6113	1.60432
2.73711	7.05556	1.34996	2.15433	7.26957	11.5455	4.15567	7.32849	2.42196	2.65308	1.48777	11.5627	1.6041
2.74226	7.05556	1.39023	2.15433	7.27054	11.5455	3.93763	7.32834	2.41418	2.65308	1.49009	11.5154	1.60183
2.74742	7.05556	1.43054	2.15433	7.27594	11.5386	3.72637	7.32605	2.40911	2.65308	1.49211	11.4635	1.59637
2.75257	7.05556	1.48259	2.15433	7.28297	11.5	3.5326	7.32497	2.40516	2.65308	1.49355	11.412	1.59055
2.75773	7.05556	1.53118	2.15433	7.28571	11.5	3.35813	6.32454	2.40137	2.65308	1.49412	11.3646	1.58101
2.76288	7.05556	1.60282	2.15433	7.28571	11.5	3.20437	6.32446	2.40266	2.65308	1.49701	11.3185	1.56605
2.76804	7.05556	1.68368	2.15433	7.28571	11.5	3.06127	6.32208	2.39665	2.65308	1.5	11.2776	1.55162
2.77319	7.05556	1.75814	2.15433	7.28571	11.5	2.91623	6.32395	2.40237	2.65308	1.5	11.2388	1.53189
2.77834	7.05556	1.85359	2.15433	7.28571	11.5	2.80573	6.3237	2.39741	2.65308	1.5	11.2018	1.51446
2.7835	7.05556	1.95173	2.15433	7.28571	11.5	2.6968	6.32345	2.39165	2.65308	1.5	11.1732	1.49413
2.78865	7.05556	2.01646	2.15433	7.28571	11.5	2.6115	6.32437	2.39555	2.65308	1.5	11.1472	1.46693
2.79381	7.05556	2.06391	2.15433	7.28571	11.5	2.52197	6.32798	2.39811	2.65308	1.5	11.1179	1.44056
2.79896	7.07453	2.13504	2.15433	7.28571	11.5	2.45877	6.32798	2.40793	2.65308	1.5	11.0956	1.41377
2.80412	7.08333	2.16923	2.15433	7.28571	11.5	2.3956	6.32991	2.40939	2.65308	1.5	11.0743	1.38734
2.80927	7.08333	2.18486	2.15433	7.28571	11.5	2.3324	6.33352	2.42039	2.65308	1.5	11.0579	1.35907
2.81443	7.08333	2.16641	2.15433	7.28571	11.5	2.27347	6.33713	2.43238	2.65308	1.5	11.0471	1.33501
2.81958	7.07219	2.16423	2.15433	7.28571	11.5	2.22763	6.34075	2.45674	2.65308	1.5	11.0403	1.31376
2.82474	7.05556	2.12409	2.15433	7.28571	11.5	2.1818	6.34391	2.46984	2.65308	1.5	11.0355	1.2956
2.82989	7.05556	2.08018	2.15433	7.28571	11.5	2.13597	6.34391	2.49369	2.65308	1.5	11.0342	1.27751
2.83505	7.04308	2.03627	2.15433	7.28571	11.5	2.08377	6.34629	2.51888	2.65308	1.5	11.0378	1.26146
2.8402	7.02219	1.97582	2.15433	7.28571	11.5	2.04287	5.34921	2.54553	2.65308	1.5	11.0493	1.24807
2.84535	6.98119	1.92209	2.15433	7.28571	11.5	1.99013	5.34921	2.57605	2.65308	1.5	11.0611	1.23967
2.85051	6.95842	1.85409	2.15433	7.28571	11.5	1.94363	5.34921	2.60354	2.65308	1.5	11.073	1.23158
2.85566	6.9145	1.81655	2.15433	7.28571	11.5	1.902	5.34921	2.63866	2.65308	1.5	11.0916	1.2235
2.86082	6.86875	1.77264	2.15433	7.28571	11.5	1.861	5.34921	2.67462	2.65308	1.5	11.1102	1.21629
2.86597	6.82586	1.76964	2.15433	7.28571	11.5	1.8199	5.34921	2.72304	2.65308	1.49776	11.1351	1.21402
2.87113	6.76706	1.73391	2.15433	7.28571	11.5	1.77613	5.34921	2.75999	2.65308	1.49418	11.1637	1.21175
2.87628	6.711	1.73832	2.15433	7.28571	11.5	1.7542	5.34921	2.79593	2.65308	1.49059	11.1881	1.20948
2.88144	6.64506	1.75754	2.15433	7.28571	11.5	1.73687	5.34921	2.83888	2.65308	1.48231	11.2189	1.2072
2.88659	6.58817	1.77677	2.15433	7.28571	11.5	1.6934	5.34921	2.87704	2.65308	1.47755	11.2529	1.20765
2.89175	6.53128	1.79309	2.15433	7.27611	11.5	1.66883	5.34921	2.90672	2.65308	1.47034	11.2852	1.20924
2.8969	6.48	1.81527	2.15433	7.25343	11.5	1.65147	5.34921	2.9391	2.65308	1.46375	11.3168	1.20752
2.90206	6.42564	1.83364	2.15433	7.23074	11.5017	1.6341	5.34921	2.96608	2.65308	1.45549	11.3493	1.2049
2.90721	6.38839	1.86141	2.15433	7.20294	11.5324	1.61677	5.34921	2.99358	2.65308	1.45041	11.376	1.20484
2.91236	6.3315	1.87768	2.15433	7.15877	11.5455	1.5994	5.34921	3.01273	2.65308	1.44241	11.4069	1.20495
2.91752	6.28808	1.89654	2.15433	7.11611	11.5455	1.58207	5.34921	3.02166	2.65308	1.43663	11.4342	1.20618
2.92267	6.2455	1.92136	2.15433	7.07786	11.5455	1.56667	5.34921	3.03139	2.65308	1.42838	11.4575	1.20522
2.92783	6.18861	1.93123	2.15965	7.01511	11.5455	1.56667	5.34921	3.03318	2.65308	1.42013	11.4802	1.20767
2.93298	6.14267	1.941	2.16298	6.95237	11.5455	1.56333	5.34921	3.03265	2.65308	1.41647	11.4974	1.2055
2.93814	6.085	1.95454	2.16298	6.88829	11.5455	1.5438	5.34921	3.03192	2.65308	1.41207	11.5143	1.20905
2.94329	6.02394	1.93591	2.16298	6.81903	11.5455	1.53333	5.34921	3.03032	2.65308	1.40797	11.5357	1.21088
2.94845	5.94811	1.91486	2.16298	6.7336	11.5455	1.53333	5.34921	3.02874	2.65308	1.40548	11.5495	1.20987
2.9536	5.86808	1.90909	2.16298	6.64817	11.5455	1.52727	5.34921	3.01793	2.65308	1.40081	11.559	1.21286
2.95876	5.76414	1.91654	2.16298	6.56274	11.5455	1.5099	5.34921	3.00542	2.65308	1.4	11.5685	1.21641
2.96391	5.64903	1.90909	2.16298	6.46446	11.5455	1.5	5.34904	3.00346	2.65308	1.4	11.5761	1.21995
2.96907	5.53394	1.90909	2.16298	6.35946	11.5455	1.50253	5.34481	2.99172	2.65308	1.39936	11.5751	1.22349
2.97422	5.40608	1.90909	2.16298	6.24823	11.5455	1.5	5.34391	2.98393	2.65308	1.4	11.5724	1.22703
2.97938	5.27203	1.90909	2.16298	6.14011	11.5455	1.5	5.34391	2.97768	2.65308	1.4	11.5686	1.23057
2.98453	5.12675	1.89391	2.16298	6.032	11.5702	1.5	5.34391	2.97142	2.65308	1.40223	11.5636	1.23412
2.98968	4.97239	1.86364	2.16298	5.91206	11.5909	1.5	5.34391	2.96516	2.65308	1.40581	11.5541	1.24073
2.99484	4.82556	1.86364	2.16298	5.78357	11.5909	1.5	4.34068	2.95891	2.65308	1.40588	11.5431	1.24595
2.99999	4.69286	1.86364	2.16298	5.64434	11.5909	1.5	4.33862	2.95265	2.65308	1.40709	11.5323	1.25154
3.00515	4.56161	1.86364	2.16298	5.49203	11.5796	1.51293	4.33862	2.94639	2.65308	1.41067	11.5182	1.25508
3.0103	4.42881	1.86364	2.16298	5.33114	11.5481	1.52627	4.33514	2.94595	2.65308	1.41425	11.5016	1.25863
3.01546	4.31303	1.86364	2.16298	5.16117	11.5455	1.51457	4.33333	2.93911	2.65308	1.41783	11.4851	1.26731
3.02061	4.21622	1.86364	2.16298	5.00437	11.5288	1.53167	4.33321	2.93243	2.65308	1.42141	11.4688	1.27235
3.02577	4.10114	1.86364	2.16298	4.82617	11.491	1.52107	4.3296	2.93243	2.65308	1.42499	11.4536	1.27605
3.03092	4.01711	1.86364	2.16298	4.67217	11.4523	1.51487	4.32804	2.92862	2.65308	1.42404	10.4437	1.27959
3.03608	3.92906	1.85982	2.16298	4.5054	11.3893	1.51017	4.32793	2.92197	2.65308	1.42627	10.4266	1.28431
3.04123	3.85381	1.81823	2.16298	4.33666	11.3281	1.5008	4.32405	2.91611	2.65308	1.42775	10.4155	1.29254
3.04639	3.79692	1.81818	2.1626	4.18749	11.2557	1.5	3.32275	2.90985	2.65308	1.42665	10.4013	1.29648
3.05154	3.72672	1.81818	2.15635	4.05671	11.1717	1.5	3.32275	2.90358	2.65308	1.42557	10.3914	1.30023
3.05669	3.65536	1.81818	2.15433	3.92591	11.0671	1.5	3.32275	2.88843	2.65308	1.42448	10.3814	1.3041
3.06185	3.59847	1.79341	2.15433	3.81034	10.9361	1.5	3.32275	2.8702	2.65308	1.42339	10.3703	1.30765
3.067	3.52294	1.77273	2.14854	3.70223	10.7975	1.5	3.32275	2.85474	2.65308	1.4223	10.3614	1.3117
3.07216	3.44578	1.77273	2.14568	3.59754	10.6589	1.4872	3.32275	2.83391	2.65308	1.4205	10.3544	1.31549
3.07731	3.36858	1.74718	2.1451	3.51211	10.5203	1.46667	3.32557	2.80334	2.65308	1.41457	10.3461	1.31973
3.08247	3.28625	1.72727	2.13904	3.44691	10.3748	1.46667	2.32804	2.77247	2.65308	1.40922	9.33763	1.32152
3.08762	3.18928	1.72727	2.13703	3.39849	10.2349	1.46667	2.32804	2.74195	2.65308	1.40322	9.33047	1.32133
3.09278	3.10406	1.69436	2.13703	3.35843	10.0588	1.46667	2.33112	2.69941	2.65308	1.39747	9.32185	1.32074
3.09793	2.99592	1.67155	2.13703	3.32149	9.922	1.44483	2.33341	2.66681	2.65308	1.39118	8.3104	1.31973
3.10309	2.89969	1.64705	2.13703	3.30351	9.77505	1.43333	2.33726	2.62746	2.65308	1.38075	8.30194	1.31973
3.10824	2.79042	1.63095	2.13476	3.2864	9.63546	1.43333	2.34034	2.58473	2.65308	1.37032	8.29626	1.31883
3.1134	2.67397	1.60495	2.12872	3.2822	9.48423	1.43333	2.34391	2.542	2.65308	1.35989	8.28772	1.31298
3.11855	2.55756	1.58882	2.12838	3.27411	9.33727	1.43333	2.34391	2.49719	2.65308	1.34791	7.28062	1.3072
3.1237	2.44111	1.55968	2.12838	3.24134	9.18182	1.43333	2.3487	2.44819	2.65308	1.33315	7.2735	1.29819
3.12886	2.32033	1.54518	2.12813	3.22891	9.06841	1.43333	1.34921	2.4003	2.65308	1.32309	7.26639	1.28881
3.13401	2.18144	1.52186	2.12183	3.19754	8.92318	1.43333	1.34921	2.35757	2.65308	1.31247	7.25929	1.27814
3.13917	2.06608	1.5	2.11973	3.14994	8.77364	1.43207	1.34921	2.31492	2.65308	1.30562	6.25218	1.26838
3.14432	1.95181	1.48446	2.11973	3.0966	8.61918	1.42697	1.34921	2.28366	2.65308	1.29766	6.24507	1.25321
3.14948	1.83367	1.45573	2.11973	3.0208	8.43609	1.43213	1.34921	2.24289	2.65308	1.29194	6.23797	1.23805
3.15463	1.73369	1.45454	2.11973	2.94709	8.25968	1.43243	1.34921	2.21227	2.65308	1.28458	6.23086	1.22288
3.15979	1.62631	1.43945	2.11973	2.85789	8.04591	1.43333	1.34921	2.18704	2.65308	1.28184	6.22374	1.20772
3.16494	1.54508	1.40909	2.11973	2.74829	7.81873	1.4213	1.34921	2.16077	2.65308	1.27966	6.21664	1.19125
3.1701	1.46656	1.40909	2.11796	2.6304	7.55041	1.43333	1.34921	2.13588	2.65308	1.27833	6.20953	1.17519
3.17525	1.40203	1.407	2.11178	2.5034	7.27973	1.42657	1.34921	2.1143	2.65308	1.27591	5.19777	1.16003
3.18041	1.34247	1.36668	2.11107	2.3794	6.99596	1.43333	1.34921	2.0898	2.65308	1.27778	5.18676	1.14656
3.18556	1.29433	1.36364	2.11107	2.25071	6.71873	1.431	1.34703	2.06766	2.65308	1.28027	5.17966	1.13008
3.19071	1.25428	1.36364	2.10946	2.11937	6.40282	1.43333	1.34284	2.0555	2.65308	1.28275	5.17255	1.11835
3.19587	1.22406	1.36364	2.09063	1.99991	6.0965	1.43333	1.33782	2.0447	2.65308	1.28363	5.17094	1.10674
3.20102	1.20375	1.36364	2.08512	1.8676	5.78173	1.43333	1.32997	2.02646	2.65308	1.28755	4.16688	1.09511
3.20618	1.18347	1.34705	2.08512	1.77269	5.47932	1.43333	1.32069	2.00858	2.65308	1.28699	4.16239	1.08349
3.21133	1.16667	1.31818	2.08301	1.68046	5.18318	1.43333	1.31084	1.99834	2.65308	1.28591	4.16603	1.07505
3.21649	1.16667	1.31818	2.06046	1.59583	4.91854	1.4232	1.30311	1.98704	2.65308	1.28482	3.17077	1.06746
3.22164	1.16667	1.31818	2.05051	1.52606	4.65391	1.4071	1.29337	1.98054	2.65308	1.28373	3.17094	1.06418
3.2268	1.16667	1.31818	2.05051	1.4586	4.41809	1.4	1.28236	1.96231	2.65308	1.28264	2.17712	1.0566
3.23195	1.16697	1.31818	2.04982	1.41871	4.19127	1.4	1.27462	1.95578	2.65308	1.28155	2.18499	1.05284
3.23711	1.17094	1.31818	2.02601	1.38854	3.98696	1.4	1.2669	1.93935	2.65308	1.28046	2.19345	1.04724
3.24226	1.17714	1.31818	2.00346	1.36109	3.82314	1.4	1.25549	1.93037	2.65308	1.27937	2.20411	1.04452
3.24742	1.19444	1.31818	1.9986	1.35949	3.65932	1.4	1.24741	1.92089	2.65308	1.27828	2.21606	1.04579
3.25257	1.19444	1.30936	1.9986	1.34211	3.5265	1.4	1.24354	1.91166	2.65308	1.27735	2.2278	1.04358
3.25773	1.19444	1.28473	1.99554	1.34466	3.4055	1.3954	1.23597	1.89653	2.65308	1.27984	2.23966	1.04149
3.26288	1.19444	1.27273	1.98995	1.34286	3.2795	1.36693	1.22849	1.89027	2.65308	1.28233	2.2515	1.04195
3.26803	1.19444	1.27273	1.98995	1.35103	3.19036	1.36667	1.22487	1.88401	2.65308	1.28482	2.26335	1.04395
3.27319	1.19444	1.27273	1.98995	1.37143	3.12736	1.36667	1.2203	1.87776	2.65308	1.29002	2.27358	1.04534
3.27834	1.19444	1.27273	1.98751	1.37143	3.06436	1.36667	1.21893	1.86635	2.65308	1.29609	2.27865	1.04621
3.2835	1.19444	1.27273	1.97392	1.37143	3.00805	1.36667	1.21506	1.85618	2.65308	1.30216	2.28366	1.04836
3.28865	1.19444	1.27273	1.97264	1.37963	2.97927	1.36667	1.2144	1.84812	2.65308	1.30901	1.28975	1.04935
3.29381	1.20011	1.27273	1.97264	1.39777	2.92682	1.36667	1.21801	1.8392	2.65308	1.31957	1.2906	1.05254
3.29896	1.20564	1.27273	1.97085	1.4144	2.89836	1.36667	1.21874	1.83295	2.65308	1.32922	1.2906	1.05558
3.30412	1.21025	1.27273	1.95307	1.43177	2.86164	1.36667	1.22212	1.82669	2.65308	1.33877	1.29022	1.05507
3.30927	1.22211	1.27273	1.94669	1.44917	2.82259	1.369	1.22488	1.82043	2.65308	1.34852	1.28288	1.0528
3.31443	1.22086	1.27273	1.94669	1.46657	2.80009	1.39417	1.23211	1.81418	2.65308	1.35817	1.27865	1.05109
3.31958	1.22222	1.27273	1.94669	1.48394	2.74404	1.4	1.23512	1.82001	2.65308	1.36782	1.27314	1.04827
3.32474	1.22222	1.27273	1.95054	1.50134	2.70745	1.4	1.23968	1.81518	2.65308	1.37752	1.26817	1.04599
3.32989	1.22222	1.27273	1.94669	1.51429	2.64941	1.4	1.24329	1.81824	2.65308	1.38712	1.26156	1.04172
3.33504	1.22222	1.27273	1.94669	1.51429	2.55309	1.4	1.2481	1.82046	2.65308	1.39761	1.25579	1.03591
3.3402	1.22222	1.29146	1.94669	1.52494	2.491	1.4	1.25235	1.8238	2.65308	1.40642	1.246	1.0301
3.34535	1.22294	1.31818	1.94234	1.54231	2.42709	1.4	1.2588	1.82623	2.64562	1.41607	1.23415	1.02387
3.35051	1.22519	1.31818	1.93803	1.54286	2.36409	1.4	1.26174	1.82693	2.64259	1.41878	1.22738	1.01655
3.35566	1.23319	1.31818	1.93803	1.54286	2.30014	1.4	1.26478	1.83934	2.64259	1.42127	1.21901	1.00586
3.36082	1.25	1.31818	1.93245	1.54286	2.23227	1.38457	1.26873	1.85184	2.63582	1.42377	1.20396	1.00008
3.36597	1.24972	1.31818	1.9219	1.54286	2.17127	1.36667	1.27243	1.86982	2.62309	1.42254	1.1948	0.999639
3.37113	1.25	1.31818	1.91135	1.54286	2.09591	1.36667	1.27339	1.88519	2.61113	1.42177	1.17821	0.995231
3.37628	1.25	1.34623	1.91208	1.54286	2.02059	1.36667	1.27613	1.90601	2.61113	1.41601	1.16307	0.989422
3.38144	1.25	1.36364	1.90335	1.54286	1.97345	1.36667	1.27941	1.92212	2.61113	1.40918	1.15122	0.988401
3.38659	1.25	1.36364	1.89132	1.52731	1.92304	1.36667	1.28302	1.94299	2.61093	1.39901	1.13701	0.986497
3.39175	1.25147	1.36364	1.89709	1.52297	1.86941	1.36667	1.28663	1.96693	2.58972	1.38908	1.12042	0.98683
3.3969	1.25	1.37105	1.90343	1.51429	1.84386	1.3602	1.29025	1.98873	2.57967	1.38004	1.10384	0.99302
3.40205	1.26497	1.40909	1.90029	1.51429	1.81841	1.33333	1.29348	2.00643	2.57586	1.36603	1.08725	0.993197
3.40721	1.27778	1.40886	1.8941	1.49374	1.77864	1.33333	1.29747	2.02413	2.56837	1.35202	1.07066	0.993197
3.41236	1.27778	1.40909	1.9046	1.48571	1.74664	1.33333	1.29782	2.04184	2.5491	1.33801	1.05408	0.996837
3.41752	1.27778	1.40909	1.92073	1.47694	1.72727	1.33333	1.2994	2.05954	2.53773	1.324	1.03749	1
3.42267	1.27778	1.40909	1.91881	1.45714	1.72727	1.32453	1.30301	2.07724	2.53307	1.30999	1.02122	1.00056
3.42783	1.27778	1.41046	1.91263	1.45714	1.72636	1.3	1.30662	2.09493	2.51769	1.29599	1.01058	1.00054
3.43298	1.28592	1.42582	1.91472	1.43749	1.72727	1.3	1.30843	2.11264	2.50881	1.28391	0.996274	1.00191
3.43814	1.28658	1.45454	1.92073	1.42857	1.69396	1.3	1.30856	2.12689	2.50627	1.27365	0.979692	1.00425
3.44329	1.30556	1.45454	1.92004	1.42069	1.68182	1.3	1.31217	2.13453	2.50627	1.26378	0.964923	1.00173
3.44845	1.29911	1.45454	1.91385	1.40409	1.68182	1.29473	1.31578	2.15185	2.50627	1.25302	0.954709	0.999068
3.4536	1.29742	1.45454	1.91208	1.40297	1.68182	1.27737	1.31695	2.15728	2.50415	1.24727	0.939419	0.994639
3.45876	1.3005	1.45454	1.91208	1.4	1.68182	1.26667	1.31771	2.16636	2.48948	1.24151	0.930436	0.991102
3.46391	1.29867	1.45454	1.91208	1.4	1.68182	1.26667	1.32133	2.1783	2.48529	1.23581	0.913855	0.987027
3.46906	1.28742	1.48059	1.91885	1.39711	1.68182	1.26537	1.32072	2.196	2.47159	1.23143	0.903795	0.97768
3.47422	1.27942	1.49741	1.9285	1.39889	1.68182	1.2413	1.32275	2.20672	2.46432	1.23038	0.893966	0.973673
3.47937	1.27778	1.5	1.93455	1.37623	1.68182	1.23333	1.32275	2.21788	2.46432	1.23319	0.884487	0.964823
3.48453	1.27778	1.5	1.93803	1.37586	1.67191	1.23333	1.32275	2.23549	2.46432	1.23404	0.874658	0.956422
3.48968	1.27778	1.50541	1.9469	1.37206	1.63636	1.23333	1.32275	2.2466	2.45895	1.23301	0.865265	0.944136
3.49484	1.27778	1.54546	1.9507	1.3856	1.63636	1.23333	1.32275	2.25804	2.45383	1.23604	0.855462	0.931238
3.49999	1.27778	1.54336	1.95144	1.37826	1.63636	1.22983	1.32275	2.27518	2.45383	1.2367	0.846581	0.918347
3.50515	1.27778	1.54546	1.94669	1.39566	1.63636	1.2033	1.32275	2.28357	2.45383	1.24028	0.837239	0.905449
3.5103	1.27778	1.54546	1.95311	1.39074	1.63636	1.2	1.32275	2.29705	2.44605	1.24386	0.832615	0.892558
3.51546	1.27778	1.5705	1.96399	1.4	1.63505	1.2	1.32048	2.30872	2.43286	1.24744	0.829402	0.879517
3.52061	1.27778	1.58391	1.96399	1.4	1.60432	1.2	1.32132	2.31732	2.43286	1.25102	0.825991	0.862993
3.52577	1.27778	1.59091	1.96399	1.4	1.59091	1.2	1.31787	2.32231	2.43286	1.25464	0.825846	0.846558
3.53092	1.27778	1.59091	1.97392	1.4	1.59091	1.2	1.31834	2.32676	2.42323	1.25818	0.828214	0.828871
3.53607	1.27778	1.59091	2.00249	1.4	1.59091	1.2	1.31803	2.33476	2.39325	1.26176	0.836573	0.807646
3.54123	1.27778	1.59091	1.99872	1.4	1.59091	1.2	1.3176	2.33419	2.39092	1.26534	0.84435	0.790918
3.54638	1.27778	1.59091	1.99046	1.4	1.58191	1.2	1.32069	2.33851	2.40774	1.26802	0.854111	0.774014
3.55154	1.28725	1.59091	1.98359	1.4	1.54632	1.2	1.32278	2.34266	2.40726	1.26875	0.863752	0.75349
3.55669	1.30556	1.59091	2.00012	1.4	1.54909	1.2	1.32313	2.33916	2.36979	1.27163	0.877974	0.735075
3.56185	1.30556	1.59146	1.98695	1.4	1.54546	1.2	1.327	2.33253	2.35946	1.27064	0.898111	0.717905
3.567	1.30556	1.59091	1.9688	1.39066	1.54546	1.2	1.33086	2.32872	2.35441	1.27148	0.914957	0.702837
3.57216	1.30556	1.59223	1.9569	1.37143	1.54546	1.2083	1.33473	2.32008	2.34897	1.27434	0.929897	0.685
3.57731	1.30556	1.57736	1.96294	1.37231	1.54546	1.23333	1.33859	2.31359	2.34204	1.27325	0.950487	0.67051
3.58247	1.32569	1.59091	1.93897	1.37143	1.54546	1.23333	1.34183	2.30665	2.32635	1.27217	0.966205	0.657619
3.58762	1.33333	1.57759	1.90872	1.37143	1.54546	1.23333	1.34572	2.2813	2.31459	1.27108	0.986923	0.642048
3.59278	1.33333	1.55655	1.87848	1.37143	1.54546	1.24963	1.34577	2.26787	2.30726	1.26998	1.00313	0.630762
3.59793	1.33333	1.5355	1.87297	1.37143	1.54546	1.26667	1.34876	2.24489	2.30157	1.26889	1.01735	0.618932
3.60309	1.33333	1.51446	1.84936	1.37143	1.54546	1.26667	1.3489	2.21986	2.29654	1.26539	1.03156	0.606905
3.60824	1.33333	1.5	1.81499	1.37143	1.54546	1.2743	1.34921	2.19384	2.29654	1.26084	1.04426	0.602694
3.61339	1.33333	1.5	1.79684	1.35794	1.54546	1.3	1.34921	2.1595	2.29654	1.258	1.05145	0.593347
3.61855	1.33333	1.48491	1.79095	1.34286	1.54546	1.3	1.3481	2.12678	2.2886	1.2524	1.06403	0.587034
3.6237	1.33333	1.45454	1.78503	1.34286	1.54546	1.32263	1.34449	2.09047	2.27377	1.24671	1.0732	0.585034
3.62886	1.33333	1.45454	1.76083	1.34286	1.54546	1.33333	1.34087	2.05346	2.26644	1.24243	1.07981	0.585034
3.63401	1.32556	1.43359	1.75142	1.34286	1.54546	1.33333	1.3359	2.01645	2.26508	1.23737	1.08866	0.584993
3.63917	1.30594	1.40968	1.74153	1.34286	1.54546	1.34517	1.32868	1.9786	2.26259	1.23185	1.09165	0.585034
3.64432	1.30556	1.3915	1.72298	1.33614	1.54546	1.36667	1.32475	1.93653	2.25509	1.22665	1.09402	0.585034
3.64948	1.30367	1.37045	1.68713	1.31429	1.50341	1.36667	1.31835	1.90339	2.25459	1.21748	1.09165	0.587469
3.65463	1.27942	1.36364	1.66545	1.3168	1.5	1.36667	1.30726	1.87265	2.25459	1.21281	1.09021	0.589701
3.65979	1.27778	1.36364	1.65252	1.31429	1.5	1.37957	1.29978	1.84077	2.25157	1.2049	1.094	0.59919
3.66494	1.27778	1.36364	1.65252	1.31429	1.5	1.4	1.29037	1.81438	2.22909	1.20007	1.09029	0.610816
3.6701	1.27294	1.35905	1.64451	1.31429	1.5	1.4	1.28004	1.78988	2.20857	1.19443	1.08217	0.622435
3.67525	1.25097	1.31818	1.63522	1.31429	1.48532	1.4	1.27282	1.76545	2.18915	1.18826	1.0798	0.634762
3.6804	1.25	1.31818	1.63522	1.31429	1.4555	1.4063	1.2624	1.74868	2.18166	1.18676	1.07041	0.652197
3.68556	1.23914	1.31818	1.61206	1.31429	1.45454	1.43333	1.25131	1.7309	2.16013	1.18274	1.06408	0.669633
3.69071	1.22222	1.31818	1.59837	1.31429	1.45454	1.43333	1.24049	1.7129	2.14973	1.18315	1.05154	0.691599
3.69587	1.22222	1.31818	1.59061	1.31429	1.42323	1.43333	1.23383	1.69481	2.14869	1.18349	1.04197	0.714844
3.70102	1.22031	1.31818	1.57682	1.31429	1.40909	1.43333	1.22333	1.68618	2.1412	1.1824	1.0325	0.738088
3.70618	1.19828	1.31818	1.53355	1.31429	1.40909	1.4362	1.21335	1.67172	2.07834	1.18921	1.02302	0.76134
3.71133	1.19444	1.31818	1.49582	1.31429	1.37218	1.46	1.20641	1.65347	2.02155	1.19638	1.00626	0.784585
3.71649	1.19444	1.31264	1.48372	1.31429	1.36364	1.46667	1.20011	1.63524	1.99223	1.20312	0.995513	0.810122
3.72164	1.19444	1.27273	1.49111	1.31429	1.35677	1.46667	1.19412	1.6215	1.97718	1.21069	0.981974	0.836912
3.7268	1.17703	1.27273	1.46	1.3148	1.32223	1.46667	1.18664	1.60953	1.92687	1.21785	0.965726	0.861122
3.73195	1.16667	1.27273	1.40161	1.33217	1.31818	1.46667	1.17917	1.59754	1.8561	1.22501	0.95312	0.884027
3.73711	1.16667	1.27273	1.41115	1.34286	1.31818	1.46667	1.17508	1.58557	1.8272	1.23525	0.940761	0.905204
3.74226	1.16667	1.2475	1.40974	1.34286	1.28173	1.46667	1.1695	1.57358	1.78575	1.24522	0.928744	0.922551
3.74741	1.16667	1.22727	1.39525	1.34286	1.27273	1.46667	1.16203	1.56161	1.75666	1.25238	0.921829	0.943007
3.75257	1.16667	1.22727	1.37671	1.34286	1.27273	1.46233	1.15455	1.55113	1.71182	1.25918	0.910658	0.958054
3.75772	1.14325	1.22727	1.3907	1.35623	1.25291	1.43333	1.15153	1.54542	1.68013	1.26551	0.903786	0.975714
3.76288	1.13889	1.22727	1.41555	1.37143	1.22727	1.43333	1.14539	1.5415	1.62132	1.27222	0.893949	0.992429
3.76803	1.13889	1.22727	1.40758	1.37143	1.22727	1.43333	1.1427	1.54739	1.61056	1.2758	0.891957	1.00981
3.77319	1.13889	1.22582	1.38903	1.37143	1.22727	1.43333	1.13522	1.54176	1.58058	1.27938	0.888547	1.02511
3.77834	1.13889	1.20745	1.38556	1.37143	1.22727	1.43333	1.13227	1.54181	1.56542	1.28297	0.890667	1.0411
3.7835	1.13889	1.19614	1.3916	1.37143	1.22727	1.43333	1.13113	1.55107	1.52576	1.28654	0.893034	1.05501
3.78865	1.13889	1.19786	1.39296	1.37143	1.22727	1.43333	1.12727	1.55416	1.51045	1.28925	0.897863	1.06663
3.79381	1.13889	1.21891	1.39296	1.37823	1.22727	1.43213	1.12698	1.56259	1.49585	1.28813	0.90835	1.07826
3.79896	1.13889	1.21727	1.39296	1.4	1.22727	1.4024	1.12946	1.57214	1.48908	1.2881	0.92494	1.08714
3.80412	1.13889	1.21555	1.39204	1.4	1.22727	1.4	1.13227	1.58222	1.45403	1.28837	0.941521	1.0947
3.80927	1.13889	1.22727	1.38586	1.4	1.22727	1.4	1.13442	1.58939	1.42804	1.28449	0.958111	1.10418
3.81442	1.15719	1.22727	1.37985	1.4	1.24754	1.4	1.14105	1.60816	1.42054	1.28235	0.979915	1.10973
3.81958	1.16667	1.23236	1.38203	1.4	1.27273	1.4	1.14605	1.61518	1.41567	1.28103	1.00185	1.11071
3.82473	1.16667	1.25427	1.38808	1.4	1.27273	1.4	1.15392	1.6322	1.40653	1.27636	1.02534	1.11482
3.82989	1.171	1.27273	1.39885	1.4	1.27273	1.4	1.16285	1.65097	1.38757	1.27148	1.04927	1.11669
3.83504	1.19286	1.27273	1.40161	1.4	1.27273	1.4	1.17419	1.66974	1.38421	1.26702	1.07428	1.11478
3.8402	1.19444	1.27273	1.40161	1.3816	1.30018	1.4	1.18553	1.68851	1.38421	1.25996	1.09721	1.11316
3.84535	1.20114	1.2785	1.40161	1.37143	1.31818	1.4	1.1956	1.7073	1.37691	1.2518	1.11927	1.10814
3.85051	1.22164	1.31409	1.3923	1.37143	1.31818	1.4	1.20331	1.72607	1.34324	1.24713	1.14361	1.10291
3.85566	1.22222	1.31818	1.38431	1.37143	1.31818	1.4	1.21427	1.74484	1.32913	1.24109	1.16431	1.09935
3.86082	1.22706	1.31818	1.40142	1.37143	1.31818	1.4	1.22406	1.76361	1.31127	1.23284	1.17813	1.08999
3.86597	1.24733	1.33177	1.43622	1.37143	1.31818	1.4	1.23179	1.78238	1.28984	1.22724	1.19356	1.08633
3.87113	1.25	1.35282	1.42248	1.36537	1.31818	1.4	1.23616	1.80116	1.26487	1.22132	1.20335	1.07809
3.87628	1.25	1.36364	1.39816	1.34326	1.31818	1.4	1.24003	1.82807	1.2206	1.2121	1.20919	1.07347
3.88144	1.25	1.36364	1.3876	1.34286	1.31818	1.4	1.24377	1.85222	1.2038	1.20253	1.21265	1.06619
3.88659	1.25	1.3705	1.4248	1.34286	1.31818	1.4	1.24402	1.87176	1.18467	1.19397	1.21465	1.06035
3.89174	1.23919	1.39155	1.42959	1.3332	1.31818	1.4	1.24041	1.89942	1.16354	1.18335	1.21933	1.05429
3.8969	1.22222	1.40909	1.41297	1.31429	1.31055	1.4	1.23734	1.92205	1.10117	1.17509	1.21723	1.04811
3.90205	1.22222	1.40909	1.41824	1.31429	1.28532	1.4	1.23011	1.94082	1.08367	1.16685	1.21486	1.04275
3.90721	1.22222	1.40923	1.45117	1.31429	1.27273	1.4	1.22289	1.95959	1.05405	1.15436	1.20656	1.0371
3.91236	1.21889	1.43027	1.4736	1.30069	1.27273	1.4	1.21313	1.97836	1.03754	1.14447	1.19446	1.03401
3.91752	1.19878	1.45132	1.48049	1.28571	1.25518	1.4	1.20315	1.99714	1.01381	1.13622	1.18668	1.03228
3.92267	1.19444	1.45454	1.51678	1.28571	1.22995	1.4	1.19351	2.01592	1.00261	1.12737	1.17246	1.0271
3.92783	1.18978	1.4515	1.56392	1.28571	1.22727	1.4	1.18341	2.0293	0.974319	1.11445	1.15081	1.02275
3.93298	1.17083	1.45454	1.60926	1.28571	1.20023	1.4	1.17438	2.03995	0.943782	1.10558	1.13015	1.02041
3.93814	1.16667	1.45454	1.60926	1.27231	1.18182	1.4	1.16367	2.05619	0.936578	1.09734	1.10408	1.02041
3.94329	1.16067	1.46427	1.61817	1.25714	1.16555	1.4	1.15645	2.06357	0.927895	1.08908	1.07803	1.01683
3.94845	1.14172	1.45454	1.63582	1.25714	1.13636	1.4	1.14609	2.07319	0.918321	1.08084	1.05196	1.01361
3.9536	1.13889	1.46232	1.66607	1.25714	1.12541	1.4	1.13572	2.08593	0.903661	1.07259	1.0259	1.01361
3.95875	1.13158	1.48336	1.66982	1.25714	1.09309	1.4	1.12412	2.09822	0.901836	1.06434	0.993573	1.01349
3.96391	1.11261	1.5	1.67251	1.24423	1.05782	1.4	1.11305	2.11073	0.901836	1.05613	0.960393	1.01361
3.96906	1.11111	1.48886	1.67848	1.22857	1.02868	1.4	1.10274	2.12324	0.901836	1.04784	0.924077	1.01277
3.97422	1.10247	1.5	1.67848	1.22857	0.995	1.4	1.0903	2.12958	0.901836	1.04094	0.884504	1.0108
3.97937	1.0835	1.5	1.68548	1.22857	0.954455	1.4	1.07946	2.13476	0.901836	1.03627	0.851333	1.01284
3.98453	1.08333	1.4995	1.69764	1.22857	0.9305	1.4	1.06489	2.14449	0.901836	1.03161	0.808453	1.01361
3.98968	1.07336	1.5	1.70974	1.21654	0.904227	1.4	1.0525	2.1457	0.901836	1.02694	0.766	1.0135
3.99484	1.05556	1.5	1.71746	1.2	0.869636	1.4	1.04166	2.14708	0.901836	1.02227	0.728444	1.01361
3.99999	1.05556	1.5	1.72174	1.2	0.838909	1.4	1.03083	2.15378	0.904594	1.01759	0.690453	1.01361
4.00515	1.04425	1.5	1.72174	1.2	0.808273	1.4	1.01802	2.15949	0.912092	1.01292	0.655752	1.01693
4.0103	1.03686	1.5	1.72174	1.2	0.770455	1.4	1.00743	2.15696	0.905999	1.01293	0.624675	1.02041
4.01546	1.03353	1.5	1.72174	1.2	0.732682	1.39603	0.997117	2.15849	0.901836	1.01005	0.593547	1.02041
4.02061	1.02778	1.5	1.72279	1.2	0.694864	1.4	0.987485	2.15646	0.905674	1.00928	0.567402	1.02041
4.02576	1.02394	1.48595	1.72898	1.2	0.681818	1.4	0.977378	2.14865	0.928157	1.00783	0.541479	1.02116
4.03092	1.005	1.45454	1.73039	1.19834	0.664727	1.4	0.970155	2.14601	0.924917	1.00712	0.523487	1.02721
4.03607	1	1.45454	1.73039	1.2	0.636364	1.4	0.962963	2.13514	0.911284	1.00725	0.510453	1.02721
4.04123	1	1.45454	1.73039	1.2	0.634545	1.4	0.960142	2.13457	0.903954	1.00672	0.501308	1.02721
4.04638	1	1.45454	1.74241	1.2	0.596773	1.4	0.953446	2.11674	0.930999	1.0103	0.49894	1.02721
4.05154	1	1.45454	1.73651	1.2	0.590909	1.4	0.952865	2.10822	0.943971	1.01177	0.496573	1.02721
4.05669	1	1.44223	1.70716	1.2	0.590909	1.4	0.953616	2.09378	0.935634	1.01598	0.500188	1.02721
4.06185	1	1.41141	1.69929	1.2	0.590909	1.4	0.957523	2.07555	0.933296	1.01946	0.506368	1.02721
4.067	1	1.40909	1.69578	1.2	0.590909	1.40867	0.958924	2.05731	0.962333	1.02389	0.517581	1.02727
4.07216	1	1.40909	1.69578	1.2	0.590909	1.43333	0.964452	2.03589	0.985728	1.02835	0.530504	1.02546
4.07731	1	1.39054	1.64195	1.2	0.590909	1.43333	0.968064	2.00732	0.934984	1.03158	0.542863	1.02192
4.08247	1.01056	1.36364	1.61218	1.2	0.596773	1.43333	0.976194	1.98849	0.915542	1.03949	0.55547	1.0212
4.08762	1.02778	1.36364	1.58868	1.2	0.6295	1.43333	0.983447	1.95523	0.921907	1.04414	0.571718	1.01856
4.09277	1.02778	1.33814	1.56783	1.20651	0.636364	1.43333	0.989798	1.93	0.941569	1.05015	0.588308	1.01648
4.09793	1.02778	1.31818	1.51537	1.22391	0.636364	1.43333	1.00089	1.90418	0.923323	1.0584	0.604889	1.01456
4.10308	1.03825	1.31818	1.45575	1.22857	0.636364	1.43333	1.01096	1.86963	0.904626	1.06403	0.618513	1.01102
4.10824	1.05556	1.29436	1.4391	1.22857	0.636364	1.43333	1.01777	1.83637	0.899099	1.06902	0.630359	1.00748
4.11339	1.05556	1.27273	1.41929	1.22857	0.6505	1.43333	1.02886	1.805	0.912019	1.07727	0.642214	1.00676
4.11855	1.07856	1.27273	1.40172	1.22857	0.681818	1.43333	1.03995	1.77697	0.90041	1.08552	0.649658	1.00445
4.1237	1.08461	1.25218	1.35938	1.22857	0.681818	1.43333	1.05332	1.74158	0.871153	1.09341	0.657359	1.00655
4.12886	1.10528	1.231	1.34909	1.22857	0.681818	1.41627	1.06828	1.70564	0.87174	1.09699	0.667684	1.0107
4.13401	1.11111	1.22727	1.32779	1.23134	0.681818	1.4	1.08323	1.68	0.879227	1.10458	0.672453	1.0179
4.13917	1.13003	1.22727	1.32235	1.24874	0.681818	1.4	1.09787	1.6555	0.880024	1.11187	0.676855	1.02033
4.14432	1.13889	1.22309	1.31026	1.25714	0.681818	1.4	1.11501	1.63101	0.872055	1.11949	0.681897	1.02876
4.14948	1.15447	1.22727	1.30644	1.25714	0.681818	1.4	1.13107	1.60651	0.870377	1.12324	0.683761	1.0367
4.15463	1.16667	1.22173	1.30644	1.25714	0.681818	1.4	1.14628	1.59001	0.855633	1.13205	0.683761	1.04832
4.15978	1.18181	1.22727	1.30644	1.25714	0.681818	1.37877	1.16437	1.57438	0.849404	1.14007	0.683761	1.05748
4.16494	1.19881	1.22727	1.28038	1.26594	0.681818	1.36667	1.18261	1.56057	0.849404	1.14739	0.683761	1.06793
4.17009	1.22222	1.22727	1.25585	1.28571	0.681818	1.36667	1.19589	1.54568	0.849404	1.15547	0.683761	1.07573
4.17525	1.22222	1.22727	1.24008	1.28571	0.681818	1.36667	1.21135	1.53945	0.84351	1.1643	0.683761	1.08583
4.1804	1.23519	1.22727	1.22858	1.28571	0.681818	1.36667	1.22529	1.53981	0.838917	1.17077	0.683761	1.09403
4.18556	1.24333	1.26318	1.21247	1.28877	0.681818	1.36667	1.23467	1.54051	0.838917	1.17862	0.683154	1.09984
4.19071	1.24803	1.27273	1.17921	1.30834	0.687364	1.36667	1.24716	1.54054	0.831514	1.18625	0.676855	1.1064
4.19587	1.25	1.27273	1.17303	1.31429	0.712136	1.36667	1.25093	1.54812	0.828431	1.19356	0.675214	1.10884
4.20102	1.25	1.30305	1.16801	1.31429	0.720136	1.36667	1.25441	1.56011	0.828431	1.20011	0.669026	1.10884
4.20618	1.25	1.31818	1.16218	1.31429	0.720409	1.36667	1.25492	1.57597	0.830203	1.20898	0.666667	1.1082
4.21133	1.25	1.32141	1.13245	1.31429	0.727273	1.36067	1.25543	1.59758	0.824918	1.21442	0.666667	1.10239
4.21649	1.25	1.355	1.12234	1.31429	0.727273	1.33333	1.25077	1.61069	0.809167	1.22158	0.660778	1.09658
4.22164	1.24783	1.36364	1.11386	1.32694	0.723455	1.33333	1.24408	1.63834	0.786684	1.22874	0.656128	1.08547
4.2268	1.22889	1.36364	1.10775	1.34286	0.726682	1.33333	1.23661	1.65666	0.779061	1.2356	0.649632	1.07511
4.23195	1.22222	1.36977	1.04391	1.34286	0.688591	1.33333	1.22577	1.68526	0.762282	1.23772	0.642299	1.06456
4.2371	1.22047	1.39268	1.00362	1.34286	0.681818	1.33333	1.21227	1.71547	0.732616	1.2405	0.636829	1.052
4.24226	1.19978	1.40909	1.00317	1.34286	0.681818	1.33333	1.19857	1.74569	0.725118	1.24398	0.631188	1.0398
4.24741	1.19444	1.40909	0.997041	1.34286	0.681818	1.33333	1.18807	1.77591	0.723566	1.24404	0.62241	1.02818
4.25257	1.17367	1.40909	0.957381	1.34286	0.681818	1.33333	1.1741	1.80573	0.703464	1.24767	0.61488	1.01585
4.25772	1.16667	1.40909	0.925688	1.34286	0.681818	1.33333	1.16329	1.82969	0.67126	1.24708	0.607256	1.00493
4.26288	1.15169	1.41277	0.931909	1.34286	0.681818	1.33333	1.14897	1.85365	0.663678	1.24782	0.599077	0.991517
4.26803	1.13889	1.45377	0.944057	1.34286	0.681818	1.33333	1.13686	1.88326	0.660647	1.25031	0.592111	0.981517
4.27319	1.13889	1.45454	0.925671	1.34286	0.668227	1.33333	1.12952	1.91346	0.648536	1.24969	0.580265	0.970667
4.27834	1.11861	1.45454	0.866604	1.3468	0.636364	1.33333	1.11894	1.92897	0.612252	1.2486	0.568419	0.95881
4.2835	1.11111	1.45454	0.870117	1.34991	0.636364	1.33333	1.10969	1.94947	0.602248	1.24751	0.556573	0.953
4.28865	1.11111	1.45454	0.870783	1.34831	0.636364	1.33333	1.10607	1.97155	0.594016	1.2437	0.544726	0.94719
4.29381	1.10161	1.45454	0.861976	1.34286	0.636364	1.33333	1.09806	1.98603	0.586686	1.23945	0.53288	0.941381
4.29896	1.08333	1.45454	0.828917	1.34286	0.636364	1.3573	1.09356	2.00127	0.573725	1.23807	0.521026	0.931776
4.30411	1.08333	1.45454	0.821934	1.34366	0.636364	1.36667	1.08995	2.00855	0.566269	1.23214	0.509179	0.922952
4.30927	1.08333	1.45454	0.821934	1.34286	0.606318	1.36667	1.08634	2.02622	0.566269	1.22655	0.497333	0.917143
4.31442	1.08333	1.45454	0.821934	1.34286	0.590909	1.36667	1.0871	2.03195	0.566269	1.21946	0.485487	0.911333
4.31958	1.08333	1.45454	0.812443	1.34286	0.590909	1.36667	1.08974	2.03766	0.566269	1.21499	0.473641	0.905517
4.32473	1.08333	1.45454	0.804631	1.34286	0.590909	1.36667	1.08965	2.04339	0.566269	1.20931	0.461795	0.904762
4.32989	1.08333	1.45454	0.804631	1.34286	0.590909	1.3943	1.0934	2.04911	0.566269	1.20219	0.449949	0.900701
4.33504	1.08436	1.45454	0.799041	1.34286	0.590909	1.4	1.09777	2.05482	0.566269	1.19643	0.440632	0.894884
4.3402	1.10567	1.45454	0.785129	1.33646	0.578318	1.4	1.10525	2.05591	0.553623	1.18939	0.43353	0.892701
4.34535	1.11111	1.45014	0.778675	1.33729	0.545455	1.4	1.11273	2.05276	0.53481	1.18121	0.426419	0.891156
4.35051	1.11111	1.41695	0.778675	1.3146	0.545455	1.4	1.1202	2.05676	0.53481	1.17654	0.419308	0.891156
4.35566	1.11811	1.40909	0.774851	1.31429	0.545455	1.4	1.12902	2.05053	0.52878	1.16692	0.412205	0.891156
4.36082	1.13889	1.40909	0.763906	1.31429	0.545455	1.41	1.14055	2.04697	0.524323	1.16131	0.410256	0.891156
4.36597	1.13889	1.40909	0.733667	1.30371	0.545455	1.4322	1.153	2.0347	0.524323	1.1538	0.40653	0.891156
4.37112	1.15097	1.40909	0.726763	1.28571	0.545455	1.43333	1.16795	2.03165	0.524323	1.14555	0.401709	0.895837
4.37628	1.16667	1.40532	0.720568	1.28571	0.540955	1.43333	1.17942	2.02126	0.515242	1.1373	0.401487	0.89985
4.38143	1.17303	1.38159	0.702425	1.28571	0.515318	1.43333	1.19257	2.00635	0.501798	1.1321	0.401709	0.908592
4.38659	1.19378	1.36364	0.684273	1.27011	0.509091	1.43333	1.20752	1.99723	0.494301	1.12423	0.400675	0.911646
4.39174	1.2015	1.36364	0.699821	1.25714	0.5	1.43447	1.22248	1.97846	0.492864	1.11843	0.401709	0.920966
4.3969	1.22222	1.36364	0.716294	1.25663	0.5	1.46273	1.23591	1.96146	0.489802	1.11018	0.401709	0.930313
4.40205	1.22222	1.36364	0.679999	1.23743	0.5	1.46667	1.24725	1.95454	0.482377	1.10194	0.406026	0.939667
4.40721	1.24036	1.36364	0.647459	1.22857	0.5	1.46667	1.26205	1.94691	0.482377	1.09368	0.410761	0.951823
4.41236	1.25317	1.36364	0.62294	1.22857	0.5	1.46667	1.2764	1.9345	0.482377	1.08847	0.415504	0.965177
4.41752	1.27778	1.36364	0.62294	1.22354	0.5	1.46667	1.28666	1.93223	0.479221	1.08075	0.419889	0.975347
4.42267	1.27778	1.36364	0.586221	1.2	0.5	1.46667	1.29864	1.92223	0.463481	1.07482	0.424983	0.99051
4.42783	1.28842	1.36364	0.537831	1.2	0.5	1.46667	1.30846	1.91763	0.461405	1.06657	0.428333	1.00103
4.43298	1.30556	1.36364	0.489449	1.2	0.5	1.46667	1.3192	1.92028	0.461405	1.05832	0.434462	1.01554
4.43813	1.30556	1.36364	0.489942	1.19994	0.5	1.46667	1.32668	1.92601	0.461121	1.05008	0.439197	1.02988
4.44329	1.31753	1.36364	0.464886	1.18249	0.5	1.46667	1.3325	1.92954	0.438638	1.04606	0.44394	1.0417
4.44844	1.33333	1.36364	0.405966	1.17143	0.5	1.46167	1.33634	1.929	0.429945	1.03945	0.448675	1.05282
4.4536	1.33333	1.36364	0.387823	1.17143	0.5	1.4443	1.34304	1.92966	0.429945	1.0312	0.453419	1.06571
4.45875	1.33333	1.38291	0.380685	1.17143	0.481545	1.43333	1.34624	1.93538	0.429945	1.02771	0.461624	1.07656
4.46391	1.33333	1.40886	0.37642	1.17143	0.460045	1.43373	1.34921	1.94111	0.429945	1.02071	0.471436	1.08592
4.46906	1.33333	1.40909	0.352229	1.17143	0.454545	1.43333	1.34921	1.9395	0.429945	1.01669	0.476179	1.09526
4.47422	1.33333	1.40909	0.337054	1.17143	0.455727	1.43333	1.34921	1.93324	0.429945	1.01003	0.480915	1.1011
4.47937	1.33333	1.40909	0.328774	1.17143	0.454545	1.43333	1.34921	1.92697	0.429945	1.00601	0.491915	1.1062
4.48453	1.33333	1.40909	0.317327	1.15349	0.454545	1.43333	1.34921	1.918	0.448443	1.00114	0.49894	1.11023
4.48968	1.33333	1.40909	0.302818	1.14286	0.454545	1.43333	1.34921	1.90501	0.471891	0.99698	0.503684	1.11588
4.49484	1.3325	1.40909	0.302818	1.14286	0.454545	1.43333	1.34784	1.89496	0.471891	0.98874	0.508419	1.12165
	2.16298	1.33333	11.5909	10.2237	6.07497	8.304	2.65308	1.20109	3.33707	2.94849	1.22353	1.45578
	2.16298	1.31619	11.5909	10.2633	6.17143	8.32137	2.65308	1.18975	3.33784	2.95455	1.22353	1.45682
	2.16298	1.30556	11.5909	10.3011	6.25786	8.3387	2.65308	1.17657	3.34346	2.95948	1.22488	1.46259
	2.16298	1.30339	11.5909	10.3389	6.3554	8.35453	2.65308	1.16177	3.34613	2.96945	1.22846	1.46259
	2.16298	1.28311	11.5909	10.4067	6.44017	8.3734	2.65308	1.15043	3.34916	2.97727	1.23204	1.4683
	2.16298	1.27778	11.5909	10.4685	6.52031	8.36233	2.65308	1.13909	3.35135	2.98291	1.23562	1.47362
	2.16298	1.26386	11.5909	10.5424	6.5906	8.3748	2.65308	1.1282	3.35334	2.98291	1.2392	1.48183
	2.16298	1.25	11.5877	10.6184	6.652	8.38773	2.65308	1.12169	3.35653	2.98994	1.24497	1.49118
	2.16298	1.25	11.5474	10.685	6.73214	8.39957	2.65308	1.11035	3.36428	2.99145	1.25219	1.49786
	2.16298	1.23172	11.5071	10.7813	6.78771	8.41133	2.65308	1.10338	3.36486	2.99399	1.25582	1.50367
	2.16298	1.22222	11.4668	10.8695	6.8462	8.41757	2.65308	1.09855	3.37492	2.99687	1.2597	1.51243
	2.16298	1.22222	11.3985	10.9325	6.88629	8.4238	2.65308	1.09434	3.38268	2.99455	1.26584	1.52201
	2.16298	1.21472	11.3179	10.9955	6.93537	8.4476	2.65308	1.09179	3.39176	2.99194	1.26822	1.52791
	2.16298	1.19444	11.2673	11.0936	6.99283	8.46033	2.65308	1.08843	3.39715	2.99422	1.27068	1.53371
	2.16298	1.19444	11.2011	11.1669	7.03506	8.4696	2.65308	1.08878	3.40541	2.98629	1.27372	1.54305
	2.16298	1.19444	11.1384	11.23	7.07514	8.48207	2.65308	1.09239	3.41177	2.97918	1.27443	1.55214
	2.15868	1.19444	11.0788	11.293	7.1152	8.47707	2.65308	1.09676	3.41892	2.97208	1.27334	1.5579
	2.15433	1.19444	11.0184	11.356	7.15309	8.49463	2.65308	1.1056	3.42264	2.96497	1.27209	1.56376
	2.15433	1.20908	10.9507	11.4069	7.17049	8.48373	2.65308	1.11659	3.43185	2.95557	1.26621	1.56463
	2.15433	1.22222	10.9002	11.4383	7.20683	8.4729	2.65308	1.12778	3.43243	2.93704	1.26419	1.56544
	2.15179	1.22222	10.8321	11.4726	7.23383	8.434	2.65308	1.14116	3.43243	2.92164	1.25982	1.56708
	2.14573	1.2405	10.7878	11.4978	7.25123	8.4003	2.65308	1.15886	3.43996	2.90897	1.25465	1.56572
	2.14568	1.25	10.7493	11.5229	7.25714	8.3607	2.65308	1.17669	3.44595	2.9731	1.24653	1.56828
	2.14229	1.26764	10.7141	11.5416	7.25743	8.3211	2.65308	1.19137	3.44595	2.95498	1.23725	1.56463
	2.13703	1.27778	10.6967	11.5293	7.27483	8.2815	2.65308	1.2098	3.44595	2.93366	1.23291	1.56302
	2.13703	1.28872	10.6793	11.5455	7.27351	8.2419	2.65308	1.22685	3.44595	2.91768	1.22439	1.55982
	2.13703	1.30544	10.6618	11.5189	7.25714	8.21963	2.65308	1.2418	3.44595	2.98245	1.21635	1.554
	2.13703	1.32958	10.6081	11.5074	7.25714	8.19603	2.65308	1.25676	3.44595	2.96369	1.21164	1.55013
	2.13741	1.33333	10.5815	11.5	7.25714	8.16807	2.65308	1.27171	3.44595	2.94449	1.20701	1.54786
	2.12688	1.33581	10.5381	11.5	7.25714	8.15273	2.65308	1.28619	3.44595	2.93001	1.20114	1.54337
	2.11973	1.35947	10.4803	11.5	7.25714	8.14217	2.65308	1.29367	3.44595	2.90885	1.19597	1.53756
	2.12437	1.36111	10.4348	11.4662	7.25714	8.1484	2.65308	1.30491	3.44595	2.97892	1.19131	1.53425
	2.12838	1.36978	10.4103	11.4545	7.25714	8.1546	2.65308	1.31531	3.44595	2.96454	1.18537	1.53197
	2.12495	1.38883	10.3526	11.4545	7.25714	8.1789	2.65308	1.32665	3.44595	2.95379	1.17965	1.52971
	2.11973	1.38889	10.295	11.4545	7.25714	8.19023	2.65308	1.33353	3.44595	2.94668	1.17489	1.52744
	2.12315	1.40153	10.2776	11.4545	7.25714	8.2227	2.65308	1.34103	3.44595	2.93958	1.17028	1.5261
	2.12838	1.41667	10.2601	11.4545	7.25714	8.2574	2.65308	1.3449	3.44595	2.93247	1.16826	1.52379
	2.12683	1.41667	10.2427	11.4545	7.25714	8.2921	2.65308	1.34876	3.44595	2.92536	1.1625	1.52715
	2.12078	1.41667	10.2498	11.4545	7.23583	8.32697	2.65308	1.3489	3.44595	2.92007	1.16114	1.52516
	2.12192	1.41667	10.2409	11.4545	7.22857	8.34743	2.65308	1.34921	3.44595	2.91933	1.15687	1.52501
	2.12579	1.41667	10.2513	11.4545	7.22857	8.38847	2.65308	1.34921	3.44595	2.91353	1.15516	1.52398
	2.11994	1.41667	10.2829	11.4546	7.22857	8.41547	2.65308	1.3481	3.44595	2.91404	1.15766	1.52271
	2.11973	1.41667	10.346	11.4786	7.22857	8.4328	2.65308	1.34449	3.44595	2.91144	1.15678	1.52239
	2.1207	1.41667	10.4092	11.5	7.22857	8.45017	2.65308	1.33996	3.44595	2.90927	1.15675	1.5206
	2.12688	1.40953	10.4723	11.5	7.22857	8.46667	2.65308	1.33181	3.44595	2.90882	1.16224	1.51742
	2.12838	1.39056	10.5698	11.5	7.22857	8.46667	2.65308	1.32434	3.44595	2.90818	1.16598	1.51161
	2.12535	1.38889	10.6732	11.5	7.22857	8.46667	2.65308	1.31524	3.44595	2.91309	1.17068	1.51063
	2.12813	1.38042	10.7767	11.5	7.22857	8.46667	2.65308	1.30409	3.44595	2.91766	1.17784	1.50679
	2.12838	1.36144	10.8679	11.5	7.22857	8.46667	2.65308	1.29661	3.44595	2.92253	1.18812	1.50098
	2.12838	1.36111	10.9503	11.5	7.22857	8.46667	2.65308	1.28552	3.44595	2.92597	1.1983	1.4966
	2.12838	1.34964	11.0608	11.5	7.22857	8.46667	2.65308	1.2709	3.44595	2.93192	1.21079	1.49452
	2.12838	1.33333	11.1432	11.5	7.22857	8.46667	2.65308	1.25679	3.44595	2.93983	1.22461	1.48992
	2.12838	1.33333	11.2256	11.5	7.22857	8.46667	2.65308	1.24158	3.44595	2.94897	1.23752	1.48408
	2.12838	1.33333	11.2709	11.4982	7.22857	8.46667	2.65308	1.22425	3.44595	2.95498	1.25202	1.4795
	2.12838	1.33567	11.345	11.4604	7.22857	8.46667	2.65308	1.20587	3.44595	2.96859	1.26885	1.47619
	2.12838	1.35461	11.4022	11.4545	7.22857	8.46667	2.65308	1.19067	3.44595	2.97867	1.28216	1.47651
	2.12838	1.38353	11.4482	11.4302	7.22857	8.46667	2.65308	1.17546	3.44595	2.99052	1.29527	1.47409
	2.12838	1.43689	11.4917	11.4091	7.22857	8.46667	2.65308	1.16062	3.44595	2.9169	1.30945	1.47622
	2.12838	1.49683	11.5127	11.4001	7.24637	8.46667	2.65308	1.14935	3.44595	2.92556	1.32092	1.47331
	2.12838	1.55489	11.5338	11.3636	7.25714	8.46667	2.65308	1.13773	3.44595	2.94043	1.33404	1.4749
	2.12838	1.63822	11.5455	11.3636	7.25714	8.46667	2.65308	1.12996	3.44595	2.95176	1.34365	1.47841
	2.12838	1.74817	11.5455	11.3362	7.25714	8.46667	2.65308	1.12428	3.44595	2.96395	1.35299	1.47944
	2.1227	1.86367	11.5465	11.333	7.25714	8.46667	2.65308	2.17851	3.44595	2.97756	1.36233	1.48514
	2.12324	1.98369	11.5455	11.3251	7.25714	8.46667	2.65308	2.17628	3.44595	2.99031	1.36819	1.49095
	2.12838	2.10147	11.5465	11.3164	7.25714	8.46667	2.65308	2.17942	3.44595	2.91741	1.37286	1.49669
	2.12838	2.21922	11.5455	11.3336	7.25714	8.46667	2.65308	2.19362	3.44595	2.9318	1.37647	1.50258
	2.12446	2.337	11.5455	11.3243	7.25714	8.46667	2.65308	2.18865	3.44595	2.9389	1.37644	1.50839
	2.12202	2.45475	11.5455	11.3389	7.25714	8.46667	2.65308	2.19973	3.44595	2.95185	1.37647	1.51493
	2.1282	2.53908	11.5455	11.3636	7.25714	8.46667	2.65308	2.20636	3.44595	2.96183	1.37647	1.52429
	2.12838	2.61761	11.5455	11.3636	7.25714	8.46667	2.65308	2.21661	3.44089	2.97173	1.37644	1.53364
	2.12838	2.69511	11.5455	11.3762	7.25714	8.46667	2.65308	2.33365	3.43464	2.9836	1.37286	1.54299
	2.12843	2.72983	11.5455	11.4091	7.25714	8.46667	2.65308	2.34861	3.42838	2.90626	1.37059	1.55363
	2.12838	2.76347	11.5455	11.4194	7.25714	8.46667	2.65308	2.36357	3.41501	2.91287	1.37132	1.56238
	2.12838	2.78228	11.5455	11.4446	7.25714	8.46667	2.65308	2.37851	3.3993	2.92154	1.368	1.57263
	2.12838	2.78361	11.5455	11.4623	7.25714	8.46667	2.65308	2.29823	3.38678	2.92883	1.36451	1.58262
	2.12838	2.78492	11.5524	11.4951	7.25714	8.46667	2.65308	2.3026	3.37222	2.93544	1.36494	1.59161
	2.12838	2.78625	11.5734	11.5	7.25714	8.46667	2.65308	2.31756	3.35343	2.9378	1.36314	1.60301
	2.12838	2.78758	11.5909	11.5	7.25714	8.46667	2.65308	2.33251	3.33466	2.94017	1.35956	1.6106
	2.12838	2.78892	11.5909	11.5	7.25714	8.46667	2.65308	2.34746	3.31589	2.94254	1.35892	1.62349
	2.12838	2.81106	11.5909	11.5318	7.25714	8.47487	2.65308	2.36194	3.29712	2.94584	1.35828	1.63068
	2.12838	2.85164	11.5909	11.5455	7.25714	8.4922	2.65308	2.37268	3.28889	2.95168	1.35522	1.63776
	2.12838	2.89308	11.5909	11.5455	7.25714	8.5	2.65308	2.38399	3.28209	2.95091	1.35471	1.64484
	2.12838	2.95475	11.5909	11.5455	7.25714	8.5	2.65308	2.39147	3.27531	2.95202	1.35167	1.65193
	2.12838	3.01389	11.5909	11.5455	7.25714	8.5	2.65308	2.39895	3.27361	2.95442	1.35115	1.65603
	2.12838	3.10778	11.5909	11.5455	7.25714	8.5	2.65308	2.40569	3.27664	2.95676	1.34761	1.65958
	2.12838	3.20647	11.5909	11.5455	7.25714	8.5	2.65308	2.40741	3.28189	2.95597	1.34445	1.66312
	2.12838	3.32519	11.5909	11.5455	7.25714	8.5	2.65308	2.40741	3.29232	2.95731	1.34204	1.66109
	2.12838	3.44428	11.5909	11.5455	7.25714	8.5	2.65308	2.40741	3.30091	2.96021	1.33576	1.66339
	2.13073	3.57153	11.5909	11.5455	7.25714	8.5	2.65308	2.40741	3.31622	2.96003	1.33118	1.66335
	2.13692	3.70958	11.5909	11.5455	7.25714	8.5	2.65308	2.40741	3.32392	2.96017	1.32869	1.66368
	2.13703	3.84764	11.5909	11.5455	7.25714	8.5	2.65308	2.40741	3.33172	2.96438	1.32619	1.66519
	2.13703	3.97622	11.5909	11.5455	7.25714	8.5	2.65308	2.40741	3.33743	2.96581	1.32371	1.66359
	2.14247	4.09597	11.5909	11.5455	7.25714	8.5	2.65308	2.40728	3.34316	2.96873	1.32121	1.66024
	2.14568	4.23403	11.5909	11.5455	7.25714	8.5	2.65308	2.40473	3.34888	2.9736	1.32019	1.65793
	2.14568	4.36128	11.5909	11.5455	7.25714	8.5	2.65308	2.40006	3.35203	2.97867	1.32212	1.65542
	2.14806	4.48036	11.5909	11.5455	7.25714	8.5	2.65308	2.40523	3.34577	2.9829	1.31962	1.64961
	2.15425	4.59947	11.5909	11.5455	7.25714	8.5	2.65308	2.3886	3.3395	2.99067	1.32177	1.64519
	2.15433	4.70947	11.5909	11.5455	7.25714	8.5	2.65308	2.38172	3.33324	2.99763	1.32407	1.64186
	2.15433	4.80828	11.5909	11.5455	7.25714	8.5	2.65308	2.37439	3.32699	3.0055	1.32536	1.63373
	2.15433	4.90553	11.5909	11.5455	7.25714	8.4966	2.65308	2.36606	3.3185	3.01278	1.32959	1.62676
	2.15433	5.00764	11.5909	11.5455	7.25714	8.46667	2.65308	2.35738	3.30276	3.02352	1.33068	1.62055
	2.1592	5.08833	11.5909	11.5455	7.25714	8.46667	2.65308	2.34917	3.2947	3.02827	1.33549	1.61474
	2.16298	5.16817	11.5909	11.5455	7.25714	8.46667	2.65308	2.35185	3.28464	3.03977	1.34125	1.60784
	2.16298	5.2315	11.5909	11.5455	7.25714	8.46667	2.65308	2.3323	3.26841	3.04644	1.34701	1.59735
	2.16298	5.29408	11.5909	11.5455	7.25714	8.46667	2.65308	2.3212	3.25426	3.05103	1.35277	1.5905
	2.16298	5.3385	11.5849	11.5455	7.25714	8.46667	2.65308	2.31431	3.24265	3.06287	1.35853	1.58469
	2.16298	5.38806	11.4841	11.5455	7.25714	8.46667	2.65308	2.30431	3.23072	3.06905	1.36429	1.57888
	2.16298	5.44053	11.3482	11.5455	7.25714	8.46667	2.65308	2.29494	3.21673	3.0738	1.37083	1.57307
	2.16788	5.48236	11.1848	11.5455	7.25714	8.46667	2.65308	2.29795	3.21036	2.99451	1.38017	1.56607
	2.17164	5.52014	11.02	11.5455	7.25714	8.48677	2.65308	2.27805	3.20342	2.9978	1.38767	1.56145
	2.17164	5.56919	10.8382	11.5455	7.25714	8.5	2.65308	2.37636	3.19461	3.00254	1.39829	1.55564
	2.17164	5.60978	10.6213	11.5455	7.25714	8.5	2.65308	2.36527	3.1863	3.00727	1.40485	1.55102
	2.17164	5.67	10.3759	11.5455	7.25714	8.5	2.65308	2.3616	3.17568	3.01109	1.41402	1.55093
	2.17164	5.72308	10.1302	11.5455	7.25714	8.5	2.65308	2.35451	3.17568	3.00872	1.42225	1.55102
	2.17164	5.78708	9.87641	11.5455	7.25714	8.5	2.65308	2.3481	3.17568	3.00635	1.43032	1.55102
	2.17164	5.82767	9.59727	11.5455	7.25714	8.5	2.65308	2.3512	3.17568	3.00397	1.43965	1.55102
	2.17164	5.88572	9.34905	11.5455	7.25714	8.5	2.65308	2.33727	3.17568	3.00306	1.44779	1.55102
	2.17164	5.94661	9.10368	11.5455	7.25714	8.48273	2.65308	2.33286	3.18038	2.99772	1.45705	1.55102
	2.17164	6.00747	8.86123	11.5455	7.25714	8.47787	2.65308	2.3302	3.19005	3.07523	1.46255	1.55102
	2.17164	6.06836	8.65291	11.5455	7.25714	8.46667	2.65308	2.32804	3.19631	3.06264	1.46857	1.55102
	2.17164	6.12925	8.46886	11.5455	7.25714	8.46347	2.65308	2.32804	3.20257	3.05332	1.47433	1.55102
	2.17164	6.19011	8.29309	11.5455	7.25714	8.435	2.65308	2.32804	3.21495	3.0413	1.48009	1.54995
	2.17164	6.25117	8.18845	11.5455	7.25714	8.43333	2.65308	2.32807	3.22746	3.02862	1.48333	1.54497
	2.17164	6.33383	8.0485	11.5455	7.25714	8.41137	2.65308	2.33198	3.23999	3.01158	1.48442	1.5403
	2.17164	6.40053	7.97041	11.5455	7.25714	8.4	2.65308	2.33551	3.2525	2.99003	1.48551	1.53592
	2.17164	6.47361	7.92677	11.5455	7.25714	8.38777	2.65308	2.35262	3.2546	2.97088	1.4866	1.52764
	2.17164	6.53017	7.91	11.5455	7.25714	8.36667	2.65308	2.34613	3.25823	2.94652	1.48769	1.51829
	2.17164	6.60861	7.92832	11.5455	7.25714	8.36667	2.65308	2.35228	3.25703	2.9252	1.48807	1.50893
	2.17164	6.66742	7.98182	11.5455	7.25714	8.36667	2.65308	2.35976	3.25757	2.98585	1.4844	1.49958
	2.16918	6.72919	8.06059	11.5455	7.25714	8.34053	2.65308	2.36791	3.25304	2.95771	1.48508	1.48878
	2.16298	6.76981	8.14405	11.5455	7.25714	8.33333	2.65308	2.37924	3.2362	2.92959	1.48142	1.47446
	2.163	6.82833	8.26309	11.5455	7.25714	8.3169	2.65308	2.28272	3.23103	2.90827	1.47889	1.46472
	2.16919	6.87283	8.38218	11.5117	7.25714	8.28843	2.65308	2.3014	3.21346	2.97241	1.47584	1.45462
	2.16646	6.918	8.50114	11.5	7.25714	8.25997	2.65308	2.30184	3.18546	2.9466	1.47111	1.43932
	2.16298	6.93828	8.62032	11.5	7.25714	8.23147	2.65308	2.30857	3.16454	2.92638	1.46395	1.42986
	2.16298	6.96372	8.71664	11.5	7.25714	8.18973	2.65308	2.31756	3.14008	2.90979	1.46042	1.41478
	2.16298	6.98014	8.813	11.5	7.25714	8.11843	2.65308	2.32529	3.11336	2.97909	1.4534	1.40416
	2.16298	6.99978	8.91809	11.5	7.25714	8.07033	2.65308	2.33302	3.0857	2.97002	1.44605	1.39007
	2.16298	7.01947	8.97614	11.5	7.25714	8.00253	2.65308	2.34975	3.06055	2.96031	1.43607	1.37837
	2.16298	7.02778	9.02655	11.5	7.25714	7.91793	2.65308	2.35378	3.03465	2.96033	1.43	1.36521
	2.16298	7.02778	9.05364	11.5	7.25714	7.81517	2.65308	2.35024	3.00462	2.96124	1.41972	1.35262
	2.16298	7.0395	9.06	11.5	7.25714	7.69443	2.65308	2.35142	2.98659	2.96361	1.41198	1.33969
	2.15793	7.05556	9.02123	11.5	7.25714	7.575	2.65308	2.35528	2.96649	2.96858	1.40412	1.32715
	2.15433	7.05556	8.95809	11.5	7.25714	7.4439	2.65308	2.35722	2.94254	2.97652	1.39393	1.3139
	2.15433	7.05556	8.89727	11.5	7.25714	7.29637	2.65308	2.35749	2.91858	2.9065	1.38447	1.30184
	2.15433	7.05556	8.81368	11.5	7.25714	7.14373	2.65308	2.35773	2.89462	2.918	1.37593	1.28812
	2.15433	7.05556	8.71159	11.5	7.25714	6.98697	2.65308	2.35798	2.87066	2.93213	1.36987	1.27669
	2.15433	7.05556	8.62536	11.5	7.25714	6.83357	2.65308	2.35523	2.84438	2.94737	1.36218	1.26269
	2.15433	7.05556	8.50323	11.5	7.25714	6.68637	2.65308	2.35319	2.80923	2.96353	1.35234	1.2513
	2.15433	7.05556	8.41896	11.5	7.25714	6.50927	2.65308	2.34981	2.78527	2.97301	1.34985	1.23849
	2.14931	7.05556	8.29877	11.5	7.25714	6.36323	2.65308	2.3469	2.75008	2.98568	1.34467	1.22579
	2.14568	7.05556	8.17609	11.5	7.25714	6.2372	2.65308	2.35396	2.7205	2.91101	1.34194	1.21446
	2.14568	7.05556	8.04814	11.5	7.25714	6.096	2.65308	2.35421	2.68741	2.91952	1.33955	1.1998
	2.14568	7.05556	7.90218	11.5	7.25714	5.979	2.65308	2.34978	2.65876	2.92697	1.3397	1.18496
	2.14568	7.05556	7.76259	11.5	7.25714	5.86797	2.65308	2.3368	2.62718	2.93755	1.33611	1.17478
	2.14568	7.05556	7.63991	11.5	7.25714	5.77333	2.65308	2.33318	2.59546	2.94229	1.33896	1.16065
	2.14568	7.05556	7.51491	11.5	7.25714	5.69733	2.65308	2.33062	2.56351	2.94703	1.34363	1.14926
	2.14063	7.05556	7.39309	11.5	7.25714	5.64817	2.65308	2.3299	2.53746	2.95176	1.34831	1.13991
	2.13703	7.05556	7.25455	11.5	7.25714	5.59687	2.65308	2.32804	2.50251	2.95679	1.35298	1.12833
	2.14108	7.05556	7.11423	11.5	7.25714	5.57027	2.65308	2.32804	2.47746	2.96124	1.35764	1.11441
	2.14568	7.05556	6.98814	11.5	7.25714	5.5618	2.65308	2.3257	2.44266	2.96598	1.36459	1.10505
	2.14186	7.05556	6.83127	11.5	7.25714	5.57293	2.65308	2.32275	2.40903	2.97072	1.37058	1.09599
	2.13703	7.05556	6.68886	11.5	7.25714	5.58407	2.65308	2.32299	2.3733	2.98151	1.37457	1.09018
	2.13962	7.05556	6.54695	11.5	7.25714	5.62213	2.65308	2.32275	2.33828	2.98874	1.37773	1.08437
	2.14518	7.05556	6.40505	11.5	7.25714	5.67893	2.65308	2.32194	2.29935	2.90802	1.38211	1.07855
	2.14308	7.05556	6.26309	11.5068	7.25714	5.73567	2.65308	2.31822	2.26884	2.91436	1.38346	1.07542
	2.13703	7.05556	6.12118	11.5455	7.25714	5.79283	2.65308	2.31746	2.23873	2.92604	1.38251	1.07444
	2.1377	7.05556	5.97927	11.5455	7.25714	5.85027	2.65308	2.31746	2.19654	2.93078	1.38178	1.07596
	2.1436	7.05556	5.84509	11.5455	7.25714	5.92743	2.65308	2.31452	2.16497	2.94298	1.3768	1.0795
	2.14568	7.05556	5.72632	11.5455	7.25714	6.0003	2.65308	2.31217	2.13768	2.95321	1.37213	1.08304
	2.14568	7.05556	5.59891	11.5455	7.25714	6.0746	2.65308	2.31217	2.11212	2.96505	1.36155	1.08944
	2.14568	7.05556	5.457	11.5455	7.25714	6.1489	2.65308	2.31217	2.09388	2.9769	1.35054	1.09765
	2.15049	7.05556	5.31823	11.5455	7.25714	6.2232	2.65308	2.31217	2.07501	2.9888	1.34181	1.10765
	2.15433	7.05556	5.19736	11.5455	7.25714	6.2975	2.65308	2.31217	2.06037	3.00779	1.32691	1.11986
	2.15433	7.05556	5.07168	11.5455	7.25714	6.36427	2.65308	2.31217	2.05412	3.02098	1.31456	1.13215
	2.15433	7.05556	4.93118	11.5455	7.25714	6.41957	2.65308	2.31217	2.04781	3.03715	1.30273	1.14633
	2.15433	7.05556	4.79436	11.5455	7.25714	6.4887	2.65308	2.3141	2.05441	3.0561	1.29165	1.15922
	2.15433	7.05556	4.59882	11.5455	7.25714	6.5683	2.65308	2.31751	2.07468	3.0765	1.28354	1.17353
	2.15433	7.05556	4.42246	11.5455	7.25714	6.6618	2.65308	2.32103	2.09809	3.01709	1.27491	1.19139
	2.15823	7.05556	4.21691	11.5455	7.25714	6.74333	2.65308	2.32524	2.12878	3.04315	1.27106	1.20859
	2.16298	7.05556	3.99445	11.5455	7.25714	6.8059	2.65308	2.32824	2.16419	3.07489	1.27282	1.22518
	2.16298	7.05556	3.77886	11.5455	7.25714	6.85863	2.65308	2.33216	2.2028	3.02008	1.27729	1.24703
	2.16298	7.05556	3.53709	11.5487	7.25714	6.93117	2.65308	2.33539	2.2417	3.04722	1.2831	1.26927
	2.16298	7.05556	3.29532	11.5822	7.25714	6.97563	2.65308	2.35257	2.28504	3.08039	1.29009	1.28917
	2.16298	7.05556	3.05359	11.5908	7.25714	7.02493	2.65308	2.34632	2.33242	3.1108	1.29965	1.31016
	2.16298	7.05556	2.81123	11.5909	7.25714	7.05413	2.65308	2.35209	2.36804	2.00307	1.31362	1.33286
	2.16298	7.05556	2.57004	11.5909	7.25714	7.0675	2.65308	2.35957	2.40811	2.01064	1.32668	1.35667
	2.16298	7.05556	2.35623	11.5909	7.25714	7.05107	2.65308	2.36441	2.44731	3.19185	1.34164	1.37723
	2.16298	7.05556	2.14491	11.5909	7.25714	7.0337	2.65308	2.3687	2.47449	3.21055	1.35565	1.39689
	2.16298	7.05556	1.97227	11.5909	7.25714	6.981	2.65308	2.37671	2.49709	3.22476	1.36966	1.419
	2.16154	7.05556	1.79804	11.5909	7.26126	6.90047	2.65308	2.38066	2.51843	3.23897	1.38607	1.44076
	2.15535	7.05556	1.65895	11.5909	7.26143	6.79497	2.65308	2.38415	2.52362	3.24448	1.40356	1.45916
	2.15433	7.05556	1.53986	11.5909	7.26103	6.6845	2.65308	2.38882	2.52796	3.24266	1.41757	1.47637
	2.15433	7.05556	1.45927	11.5909	7.25714	6.54193	2.65308	2.39138	2.52118	3.2339	1.42694	1.49203
	2.15433	7.05556	1.37868	11.5909	7.25714	6.38593	2.65308	2.39041	2.51438	3.22214	1.43971	1.50847
	2.15433	7.05556	1.33086	11.5909	7.25714	6.2056	2.65308	2.40389	2.50758	3.20471	1.45149	1.5249
	2.15433	7.05556	1.29059	11.5909	7.25714	6.00483	2.65308	2.40714	2.50326	3.18227	1.45838	1.54134
	2.15433	7.05556	1.25823	11.5909	7.25714	5.7846	2.65308	2.40614	2.49605	2.01532	1.46431	1.55778
	2.15433	7.05556	1.22727	11.5884	7.25714	5.56553	2.65308	2.40567	2.48354	2.00635	1.46917	1.56875
	2.14915	7.05556	1.22727	11.5541	7.25714	5.3263	2.65308	2.40601	2.47103	3.07718	1.47384	1.57782
	2.14682	7.05556	1.22727	11.5455	7.25714	5.08767	2.65308	2.40215	2.4585	3.03639	1.47851	1.58973
	2.15286	7.05556	1.22909	11.5455	7.25714	4.8609	2.65308	2.40274	2.44626	3.07538	1.48063	1.59681
	2.15433	7.05556	1.26936	11.5455	7.25714	4.62013	2.65308	2.38973	2.44551	3.03073	1.48198	1.60126
	2.15433	7.05556	1.30968	11.5455	7.25714	4.37367	2.65308	2.38948	2.43447	3.06432	1.48663	1.60432
	2.15433	7.05556	1.34996	11.5455	7.26957	4.15567	2.65308	2.38669	2.42196	3.01574	1.48777	1.6041
	2.15433	7.05556	1.39023	11.5455	7.27054	3.93763	2.65308	2.38655	2.41418	2.96835	1.49009	1.60183
	2.15433	7.05556	1.43054	11.5386	7.27594	3.72637	2.65308	2.38436	2.40911	2.91776	1.49211	1.59637
	2.15433	7.05556	1.48259	11.5	7.28297	3.5326	2.65308	2.38317	2.40516	2.95178	1.49355	1.59055
	2.15433	7.05556	1.53118	11.5	7.28571	3.35813	2.65308	2.38274	2.40137	2.98857	1.49412	1.58101
	2.15433	7.05556	1.60282	11.5	7.28571	3.20437	2.65308	2.38277	2.40266	2.94244	1.49701	1.56605
	2.15433	7.05556	1.68368	11.5	7.28571	3.06127	2.65308	2.38029	2.39665	2.98697	1.5	1.55162
	2.15433	7.05556	1.75814	11.5	7.28571	2.91623	2.65308	2.38332	2.40237	2.94818	1.5	1.53189
	2.15433	7.05556	1.85359	11.5	7.28571	2.80573	2.65308	2.3819	2.39741	2.9114	1.5	1.51446
	2.15433	7.05556	1.95173	11.5	7.28571	2.6968	2.65308	2.38165	2.39165	2.79715	1.5	1.49413
	2.15433	7.05556	2.01646	11.5	7.28571	2.6115	2.65308	2.38257	2.39555	2.77124	1.5	1.46693
	2.15433	7.05556	2.06391	11.5	7.28571	2.52197	2.65308	2.38618	2.39811	2.74183	1.5	1.44056
	2.15433	7.07453	2.13504	11.5	7.28571	2.45877	2.65308	2.38618	2.40793	2.80648	1.5	1.41377
	2.15433	7.08333	2.16923	11.5	7.28571	2.3956	2.65308	2.38811	2.40939	2.7837	1.5	1.38734
	2.15433	7.08333	2.18486	11.5	7.28571	2.3324	2.65308	2.40231	2.42039	2.7673	1.5	1.35907
	2.15433	7.08333	2.16641	11.5	7.28571	2.27347	2.65308	2.40592	2.43238	2.79921	1.5	1.33501
	2.15433	7.07219	2.16423	11.5	7.28571	2.22763	2.65308	2.39895	2.45674	2.79258	1.5	1.31376
	2.15433	7.05556	2.12409	11.5	7.28571	2.1818	2.65308	2.40212	2.46984	2.7893	1.5	1.2956
	2.15433	7.05556	2.08018	11.5	7.28571	2.13597	2.65308	2.40212	2.49369	2.78633	1.5	1.27751
	2.15433	7.04308	2.03627	11.5	7.28571	2.08377	2.65308	2.40449	2.51888	2.78997	1.5	1.26146
	2.15433	7.02219	1.97582	11.5	7.28571	2.04287	2.65308	2.40741	2.54553	2.80138	1.5	1.24807
	2.15433	6.98119	1.92209	11.5	7.28571	1.99013	2.65308	2.40741	2.57605	2.77221	1.5	1.23967
	2.15433	6.95842	1.85409	11.5	7.28571	1.94363	2.65308	2.40741	2.60354	2.78235	1.5	1.23158
	2.15433	6.9145	1.81655	11.5	7.28571	1.902	2.65308	2.40741	2.63866	2.80114	1.5	1.2235
	2.15433	6.86875	1.77264	11.5	7.28571	1.861	2.65308	2.40741	2.67462	2.81958	1.5	1.21629
	2.15433	6.82586	1.76964	11.5	7.28571	1.8199	2.65308	2.40741	2.72304	2.75899	1.49776	1.21402
	2.15433	6.76706	1.73391	11.5	7.28571	1.77613	2.65308	2.40741	2.75999	2.7893	1.49418	1.21175
	2.15433	6.711	1.73832	11.5	7.28571	1.7542	2.65308	2.40741	2.79593	2.81205	1.49059	1.20948
	2.15433	6.64506	1.75754	11.5	7.28571	1.73687	2.65308	2.40741	2.83888	2.9285	1.48231	1.2072
	2.15433	6.58817	1.77677	11.5	7.28571	1.6934	2.65308	2.40741	2.87704	2.96233	1.47755	1.20765
	2.15433	6.53128	1.79309	11.5	7.27611	1.66883	2.65308	2.40741	2.90672	2.90913	1.47034	1.20924
	2.15433	6.48	1.81527	11.5	7.25343	1.65147	2.65308	2.40741	2.9391	2.94074	1.46375	1.20752
	2.15433	6.42564	1.83364	11.5017	7.23074	1.6341	2.65308	2.40741	2.96608	2.97326	1.45549	1.2049
	2.15433	6.38839	1.86141	11.5324	7.20294	1.61677	2.65308	2.40741	2.99358	2.91444	1.45041	1.20484
	2.15433	6.3315	1.87768	11.5455	7.15877	1.5994	2.65308	2.40741	3.01273	2.94533	1.44241	1.20495
	2.15433	6.28808	1.89654	11.5455	7.11611	1.58207	2.65308	2.40741	3.02166	2.97265	1.43663	1.20618
	2.15433	6.2455	1.92136	11.5455	7.07786	1.56667	2.65308	2.40741	3.03139	2.9105	1.42838	1.20522
	2.15965	6.18861	1.93123	11.5455	7.01511	1.56667	2.65308	2.40741	3.03318	2.93468	1.42013	1.20767
	2.16298	6.14267	1.941	11.5455	6.95237	1.56333	2.65308	2.40741	3.03265	2.95178	1.41647	1.2055
	2.16298	6.085	1.95454	11.5455	6.88829	1.5438	2.65308	2.40741	3.03192	2.96879	1.41206	1.20905
	2.16298	6.02394	1.93591	11.5455	6.81903	1.53333	2.65308	2.40741	3.03032	2.98866	1.40797	1.21088
	2.16298	5.94811	1.91486	11.5455	6.7336	1.53333	2.65308	2.40741	3.02874	3.00254	1.40548	1.20987
	2.16298	5.86808	1.90909	11.5455	6.64817	1.52727	2.65308	2.40741	3.01793	3.01202	1.40081	1.21286
	2.16298	5.76414	1.91654	11.5455	6.56274	1.5099	2.65308	2.40741	3.00542	3.02166	1.4	1.21641
	2.16298	5.64903	1.90909	11.5455	6.46446	1.5	2.65308	2.40725	3.00346	3.02911	1.4	1.21995
	2.16298	5.53394	1.90909	11.5455	6.35946	1.50253	2.65308	2.40301	2.99172	3.02808	1.39936	1.22349
	2.16298	5.40608	1.90909	11.5455	6.24823	1.5	2.65308	2.40212	2.98393	3.02538	1.4	1.22703
	2.16298	5.27203	1.90909	11.5455	6.14011	1.5	2.65308	2.40212	2.97768	3.02158	1.4	1.23057
	2.16298	5.12675	1.89391	11.5702	6.032	1.5	2.65308	2.40212	2.97142	3.01659	1.40223	1.23412
	2.16298	4.97239	1.86364	11.5909	5.91206	1.5	2.65308	2.40212	2.96516	3.00711	1.40581	1.24073
	2.16298	4.82556	1.86364	11.5909	5.78357	1.5	2.65308	2.39889	2.95891	2.9961	1.40588	1.24595
	2.16298	4.69286	1.86364	11.5909	5.64434	1.5	2.65308	2.39683	2.95265	2.98529	1.40709	1.25154
	2.16298	4.56161	1.86364	11.5796	5.49203	1.51293	2.65308	2.39683	2.94639	2.97123	1.41067	1.25508
	2.16298	4.42881	1.86364	11.5481	5.33114	1.52627	2.65308	2.40392	2.94595	2.95464	1.41425	1.25863
	2.16298	4.31303	1.86364	11.5455	5.16117	1.51457	2.65308	2.40212	2.93911	2.93805	1.41783	1.26731
	2.16298	4.21622	1.86364	11.5288	5.00437	1.53167	2.65308	2.39141	2.93243	2.92175	1.42141	1.27235
	2.16298	4.10114	1.86364	11.491	4.82617	1.52107	2.65308	2.38885	2.93243	2.90657	1.42499	1.27605
	2.16298	4.01711	1.86364	11.4523	4.67217	1.51487	2.65308	2.38624	2.92862	2.98215	1.42404	1.27959
	2.16298	3.92906	1.85982	11.3893	4.5054	1.51017	2.65308	2.38613	2.92197	2.96504	1.42626	1.28431
	2.16298	3.85381	1.81823	11.3281	4.33666	1.5008	2.65308	2.38331	2.91611	2.95414	1.42775	1.29254
	2.1626	3.79692	1.81818	11.2557	4.18749	1.5	2.65308	2.38095	2.90985	2.93975	1.42665	1.29648
	2.15635	3.72672	1.81818	11.1717	4.05671	1.5	2.65308	2.38095	2.90358	2.92988	1.42556	1.30023
	2.15433	3.65536	1.81818	11.0671	3.92591	1.5	2.65308	2.38095	2.88843	2.91986	1.42448	1.3041
	2.15433	3.59847	1.79341	10.9361	3.81034	1.5	2.65308	2.38095	2.8702	2.90872	1.42339	1.30765
	2.14854	3.52294	1.77273	10.7975	3.70223	1.5	2.65308	2.38095	2.85474	2.98532	1.4223	1.3117
	2.14568	3.44578	1.77273	10.6589	3.59754	1.4872	2.65308	2.38095	2.83391	2.9783	1.4205	1.31549
	2.1451	3.36858	1.74718	10.5203	3.51211	1.46667	2.65308	2.38378	2.80334	2.97	1.41457	1.31973
	2.13904	3.28625	1.72727	10.3748	3.44691	1.46667	2.65308	2.38624	2.77247	2.96156	1.40922	1.32152
	2.13703	3.18928	1.72727	10.2349	3.39849	1.46667	2.65308	2.38624	2.74195	2.9544	1.40322	1.32133
	2.13703	3.10406	1.69436	10.0588	3.35843	1.46667	2.65308	2.38932	1.34805	2.94579	1.39746	1.32074
	2.13703	2.99592	1.67155	9.922	3.32149	1.44483	2.65308	2.40219	1.31546	2.93448	1.39118	1.31973
	2.13703	2.89969	1.64705	9.77505	3.30351	1.43333	2.65308	2.40605	1.27611	2.92587	1.38075	1.31973
	2.13476	2.79042	1.63095	9.63546	3.2864	1.43333	2.65308	2.39864	1.21986	2.92019	1.37032	1.31883
	2.12872	2.67397	1.60495	9.48423	3.2822	1.43333	2.65308	2.40212	1.1893	2.91165	1.35989	1.31298
	2.12838	2.55756	1.58882	9.33727	3.27411	1.43333	2.65308	2.40212	1.14584	2.99002	1.34791	1.3072
	2.12838	2.44111	1.55968	9.18182	3.24134	1.43333	2.65308	2.40691	1.08197	2.98291	1.33315	1.29819
	2.12813	2.32033	1.54518	9.06841	3.22891	1.43333	2.65308	2.40741	1.04895	2.97733	1.32309	1.28881
	2.12183	2.18144	1.52186	8.92318	3.19754	1.43333	2.65308	2.40741	1.00622	2.96869	1.31246	1.27814
	2.11973	2.06608	1.5	8.77364	3.14994	1.43207	2.65308	2.40741	0.950054	2.96158	1.30562	1.26838
	2.11973	1.95181	1.48446	8.61918	3.0966	1.42697	2.65308	2.40741	0.932297	2.95447	1.29766	1.25321
	2.11973	1.83367	1.45573	8.43609	3.0208	1.43213	2.65308	1.34921	0.891541	2.94737	1.29194	1.23805
	2.11973	1.73369	1.45454	8.25968	2.94709	1.43243	2.65308	1.34921	0.860919	2.94026	1.28458	1.22288
	2.11973	1.62631	1.43945	8.04591	2.85789	1.43333	2.65308	1.34921	0.822162	2.9346	1.28184	1.20772
	2.11973	1.54508	1.40909	7.81873	2.74829	1.4213	2.65308	1.34921	0.809419	2.92604	1.27966	1.19125
	2.11796	1.46656	1.40909	7.55041	2.6304	1.43333	2.65308	1.34921	0.784527	2.91909	1.27833	1.17519
	2.11178	1.40203	1.407	7.27973	2.5034	1.42657	2.65308	1.34921	0.762946	2.9088	1.27591	1.16003
	2.11107	1.34247	1.36668	6.99596	2.3794	1.43333	2.65308	1.34921	0.738446	2.81069	1.27778	1.14656
	2.11107	1.29433	1.36364	6.71873	2.25071	1.431	2.65308	1.34703	0.716311	2.80359	1.28026	1.13008
	2.10946	1.25428	1.36364	6.40282	2.11937	1.43333	2.65308	1.34284	0.702797	2.79793	1.28275	1.11835
	2.09063	1.22406	1.36364	6.0965	1.99991	1.43333	2.65308	1.33782	0.679838	2.79487	1.28363	1.10674
	2.08512	1.20375	1.36364	5.78173	1.8676	1.43333	2.65308	1.32997	0.675108	2.79081	1.28755	1.09511
	2.08512	1.18347	1.34705	5.47932	1.77269	1.43333	2.65308	1.32069	0.65723	2.78633	1.28699	1.08349
	2.08301	1.16667	1.31818	5.18318	1.68046	1.43333	2.65308	1.31084	0.646986	2.78997	1.28591	1.07505
	2.06046	1.16667	1.31818	4.91854	1.59583	1.4232	2.65308	1.30311	0.635676	2.7947	1.28482	1.06746
	2.05051	1.16667	1.31818	4.65391	1.52606	1.4071	2.65308	1.29337	0.629189	2.79487	1.28373	1.06418
	2.05051	1.16667	1.31818	4.41809	1.4586	1.4	2.65308	1.28236	0.610811	2.80105	1.28264	1.0566
	2.04982	1.16697	1.31818	4.19127	1.41871	1.4	2.65308	1.27462	0.604432	2.80892	1.28155	1.05284
	2.02601	1.17094	1.31818	3.98696	1.38854	1.4	2.65308	1.2669	0.587865	2.81738	1.28046	1.04724
	2.00346	1.17714	1.31818	3.82314	1.36109	1.4	2.65308	1.25549	0.579014	2.91351	1.27937	1.04452
	1.9986	1.19444	1.31818	3.65932	1.35949	1.4	2.65308	1.24741	0.568189	2.92546	1.27828	1.04579
	1.9986	1.19444	1.30936	3.5265	1.34211	1.4	2.65308	1.24354	0.546797	2.93721	1.27735	1.04358
	1.99554	1.19444	1.28473	3.4055	1.34466	1.3954	2.65308	1.23597	0.545176	2.94906	1.27984	1.04149
	1.98995	1.19444	1.27273	3.2795	1.34286	1.36693	2.65308	1.22849	0.538919	2.96091	1.28233	1.04195
	1.98995	1.19444	1.27273	3.19036	1.35103	1.36667	2.65308	1.22487	0.532527	2.97292	1.28482	1.04395
	1.98995	1.19444	1.27273	3.12736	1.37143	1.36667	2.65308	1.2203	0.526405	2.98298	1.29002	1.04534
	1.98751	1.19444	1.27273	3.06436	1.37143	1.36667	2.65308	1.21893	0.513514	2.98805	1.29609	1.04621
	1.97392	1.19444	1.27273	3.00805	1.37143	1.36667	2.65308	1.21506	0.504824	2.90904	1.30216	1.04836
	1.97264	1.19444	1.27273	2.97927	1.37963	1.36667	2.65308	1.2144	0.496757	2.91368	1.30901	1.04935
	1.97264	1.20011	1.27273	2.92682	1.39777	1.36667	2.65308	1.21801	0.486486	2.91453	1.31957	1.05254
	1.97085	1.20564	1.27273	2.89836	1.4144	1.36667	2.65308	1.21874	0.481595	2.91453	1.32922	1.05558
	1.95307	1.21025	1.27273	2.86164	1.43177	1.36667	2.65308	1.22212	0.473986	2.91415	1.33876	1.05507
	1.94669	1.22211	1.27273	2.82259	1.44917	1.369	2.65308	1.22488	0.468946	2.90681	1.34852	1.0528
	1.94669	1.22086	1.27273	2.80009	1.46657	1.39417	2.65308	1.23211	0.462824	1.27865	1.35817	1.05109
	1.94669	1.22222	1.27273	2.74404	1.48394	1.4	2.65308	1.23512	0.468649	1.27314	1.36782	1.04827
	1.95054	1.22222	1.27273	2.70745	1.50134	1.4	2.65308	1.23968	0.463824	1.26817	1.37752	1.04599
	1.94669	1.22222	1.27273	2.64941	1.51429	1.4	2.65308	1.24329	0.466892	1.26156	1.38712	1.04172
	1.94669	1.22222	1.27273	2.55309	1.51429	1.4	2.65308	1.2481	0.468973	1.25579	1.39761	1.03591
	1.94669	1.22222	1.29146	2.491	1.52494	1.4	2.65308	1.25235	0.472432	1.246	1.40642	1.0301
	1.94234	1.22294	1.31818	2.42709	1.54231	1.4	2.64562	1.2588	0.473514	1.23415	1.41607	1.02387
	1.93803	1.22519	1.31818	2.36409	1.54286	1.4	2.64259	1.26174	0.47423	1.22738	1.41878	1.01655
	1.93803	1.23319	1.31818	2.30014	1.54286	1.4	2.64259	1.26478	0.486486	1.21901	1.42127	1.00586
	1.93245	1.25	1.31818	2.23227	1.54286	1.38457	2.63582	1.26873	0.500486	1.20396	1.42376	1.00008
	1.9219	1.24972	1.31818	2.17127	1.54286	1.36667	2.62309	1.27243	0.518473	1.1948	1.42254	0.999639
	1.91135	1.25	1.31818	2.09591	1.54286	1.36667	2.61113	1.27339	0.533838	1.17821	1.42176	0.995231
	1.91208	1.25	1.34623	2.02059	1.54286	1.36667	2.61113	1.27613	0.541149	1.16307	1.41601	0.989422
	1.90335	1.25	1.36364	1.97345	1.54286	1.36667	2.61113	1.27941	0.57077	1.15122	1.40918	0.988401
	1.89132	1.25	1.36364	1.92304	1.52731	1.36667	2.61093	1.28302	0.591622	1.13701	1.39901	0.986497
	1.89709	1.25147	1.36364	1.86941	1.52297	1.36667	2.58972	1.28663	0.615581	1.12042	1.38908	0.98683
	1.90343	1.25	1.37105	1.84386	1.51429	1.3602	2.57967	1.29025	0.636027	1.10384	1.38003	0.99302
	1.90029	1.26497	1.40909	1.81841	1.51429	1.33333	2.57586	1.29348	0.655081	1.08725	1.36603	0.993197
	1.8941	1.27778	1.40886	1.77864	1.49374	1.33333	2.56837	1.29747	0.672784	1.07066	1.35202	0.993197
	1.9046	1.27778	1.40909	1.74664	1.48571	1.33333	2.5491	1.29782	0.676973	1.05408	1.33801	0.996837
	1.92073	1.27778	1.40909	1.72727	1.47694	1.33333	2.53773	1.2994	0.708189	1.03749	1.324	1
	1.91881	1.27778	1.40909	1.72727	1.45714	1.32453	2.53307	1.30301	0.725757	1.02122	1.30999	1.00056
	1.91263	1.27778	1.41046	1.72636	1.45714	1.3	2.51769	1.30662	0.743581	1.01058	1.29599	1.00054
	1.91472	1.28592	1.42582	1.72727	1.43749	1.3	2.50881	1.30843	0.761284	0.996274	1.28391	1.00191
	1.92073	1.28658	1.45454	1.69396	1.42857	1.3	2.50627	1.30856	0.775541	0.979692	1.27365	1.00425
	1.92004	1.30556	1.45454	1.68182	1.42069	1.3	2.50627	1.31217	0.783176	0.964923	1.26378	1.00173
	1.91385	1.29911	1.45454	1.68182	1.40409	1.29473	2.50627	1.31578	0.8005	0.954709	1.25302	0.999068
	1.91208	1.29742	1.45454	1.68182	1.40297	1.27737	2.50415	1.31695	0.805932	0.939419	1.24727	0.994639
	1.91208	1.3005	1.45454	1.68182	1.4	1.26667	2.48948	1.31771	0.814865	0.930436	1.24151	0.991102
	1.91208	1.29867	1.45454	1.68182	1.4	1.26667	2.48529	1.32133	0.812081	0.913855	1.23581	0.987027
	1.91885	1.28742	1.48059	1.68182	1.39711	1.26537	2.47159	1.32072	0.844649	0.903795	1.23143	0.97768
	1.9285	1.27942	1.49741	1.68182	1.39889	1.2413	2.46432	1.32275	0.855365	0.893966	1.23038	0.973673
	1.93455	1.27778	1.5	1.68182	1.37623	1.23333	2.46432	1.32275	0.865176	0.884487	1.23319	0.964823
	1.93803	1.27778	1.5	1.67191	1.37586	1.23333	2.46432	1.32275	0.884135	0.874658	1.23404	0.956422
	1.9469	1.27778	1.50541	1.63636	1.37206	1.23333	2.45895	1.32275	0.895243	0.865265	1.23301	0.944136
	1.9507	1.27778	1.54546	1.63636	1.3856	1.23333	2.45383	1.32275	0.906689	0.855462	1.23603	0.931238
	1.95144	1.27778	1.54336	1.63636	1.37826	1.22983	2.45383	1.32275	0.923824	0.846581	1.2367	0.918347
	1.94669	1.27778	1.54546	1.63636	1.39566	1.2033	2.45383	1.32275	0.932216	0.837239	1.24028	0.905449
	1.95311	1.27778	1.54546	1.63636	1.39074	1.2	2.44605	1.32275	0.945703	0.832615	1.24386	0.892558
	1.96399	1.27778	1.5705	1.63505	1.4	1.2	2.43286	1.32048	0.957365	0.829402	1.24744	0.879517
	1.96399	1.27778	1.58391	1.60432	1.4	1.2	2.43286	1.32132	0.952459	0.825991	1.25102	0.862993
	1.96399	1.27778	1.59091	1.59091	1.4	1.2	2.43286	1.31787	0.957432	0.825846	1.25464	0.846558
	1.97392	1.27778	1.59091	1.59091	1.4	1.2	2.42323	1.31834	0.974054	0.828214	1.25818	0.828871
	2.00249	1.27778	1.59091	1.59091	1.4	1.2	2.39325	1.31803	0.983405	0.836573	1.26176	0.807646
	1.99872	1.27778	1.59091	1.59091	1.4	1.2	2.39092	1.3176	0.982838	0.84435	1.26534	0.790918
	1.99046	1.27778	1.59091	1.58191	1.4	1.2	2.40774	1.32069	0.987162	0.854111	1.26802	0.774014
	1.98359	1.28725	1.59091	1.54632	1.4	1.2	2.40726	1.32278	0.991311	0.863752	1.26875	0.75349
	2.00012	1.30556	1.59091	1.54909	1.4	1.2	2.36979	1.32313	0.987811	0.877974	1.27163	0.735075
	1.98695	1.30556	1.59146	1.54546	1.4	1.2	2.35946	1.327	0.981176	0.898111	1.27064	0.717905
	1.9688	1.30556	1.59091	1.54546	1.39066	1.2	2.35441	1.33086	0.977365	0.914957	1.27148	0.702837
	1.9569	1.30556	1.59223	1.54546	1.37143	1.2083	2.34897	1.33473	0.955216	0.929897	1.27434	0.685
	1.96294	1.30556	1.57736	1.54546	1.37231	1.23333	2.34204	1.33859	0.94873	0.950487	1.27325	0.67051
	1.93897	1.32569	1.59091	1.54546	1.37143	1.23333	2.32635	1.34183	0.955297	0.966205	1.27216	0.657619
	1.90872	1.33333	1.57759	1.54546	1.37143	1.23333	2.31459	1.34572	0.929811	0.986923	1.27108	0.642048
	1.87848	1.33333	1.55655	1.54546	1.37143	1.24963	2.30726	1.34577	0.916514	1.00313	1.26998	0.630762
	1.87297	1.33333	1.5355	1.54546	1.37143	1.26667	2.30157	1.34876	0.892189	1.01735	1.26889	0.618932
	1.84936	1.33333	1.51446	1.54546	1.37143	1.26667	2.29654	1.3489	0.868514	1.03156	1.26539	0.606905
	1.81499	1.33333	1.5	1.54546	1.37143	1.2743	2.29654	1.34921	0.842486	1.04426	1.26083	0.602694
	1.79684	1.33333	1.5	1.54546	1.35794	1.3	2.29654	1.34921	0.808149	1.05145	1.258	0.593347
	1.79095	1.33333	1.48491	1.54546	1.34286	1.3	2.2886	1.3481	0.775432	1.06403	1.2524	0.587034
	1.78503	1.33333	1.45454	1.54546	1.34286	1.32263	2.27377	1.34449	0.739122	1.0732	1.24671	0.585034
	1.76083	1.33333	1.45454	1.54546	1.34286	1.33333	2.26644	1.34087	0.688595	1.07981	1.24243	0.585034
	1.75142	1.32556	1.43359	1.54546	1.34286	1.33333	2.26508	1.3359	0.664959	1.08866	1.23737	0.584993
	1.74153	1.30594	1.40968	1.54546	1.34286	1.34517	2.26259	1.32868	0.627108	1.09165	1.23185	0.585034
	1.72298	1.30556	1.3915	1.54546	1.33614	1.36667	2.25509	1.32475	0.585176	1.09402	1.22665	0.585034
	1.68713	1.30367	1.37045	1.50341	1.31429	1.36667	2.25459	1.31835	0.552027	1.09165	1.21748	0.587469
	1.66545	1.27942	1.36364	1.5	1.3168	1.36667	2.25459	1.30726	0.521297	1.09021	1.21281	0.589701
	1.65252	1.27778	1.36364	1.5	1.31429	1.37957	2.25157	1.29978	0.489284	1.094	1.2049	0.59919
	1.65252	1.27778	1.36364	1.5	1.31429	1.4	2.22909	1.29037	0.463027	1.09029	1.20006	0.610816
	1.64451	1.27294	1.35905	1.5	1.31429	1.4	2.20857	1.28004	0.438514	1.08217	1.19443	0.622435
	1.63522	1.25097	1.31818	1.48532	1.31429	1.4	2.18915	1.27282	0.414095	1.0798	1.18826	0.634762
	1.63522	1.25	1.31818	1.4555	1.31429	1.4063	2.18166	1.2624	0.397324	1.07041	1.18676	0.652197
	1.61206	1.23914	1.31818	1.45454	1.31429	1.43333	2.16013	1.25131	0.379554	1.06408	1.18274	0.669633
	1.59837	1.22222	1.31818	1.45454	1.31429	1.43333	2.14973	1.24049	0.361554	1.05154	1.18315	0.691599
	1.59061	1.22222	1.31818	1.42323	1.31429	1.43333	2.14869	1.23383	0.343324	1.04197	1.18349	0.714844
	1.57682	1.22031	1.31818	1.40909	1.31429	1.43333	2.1412	1.22333	0.334824	1.0325	1.1824	0.738088
	1.53355	1.19828	1.31818	1.40909	1.31429	1.4362	2.07834	1.21335	0.320365	1.02302	1.18921	0.76134
	1.49582	1.19444	1.31818	1.37218	1.31429	1.46	2.02155	1.20641	0.302122	1.00626	1.19638	0.784585
	1.48372	1.19444	1.31264	1.36364	1.31429	1.46667	1.99223	1.20011	0.270378	0.995513	1.20312	0.810122
	1.49111	1.19444	1.27273	1.35677	1.31429	1.46667	1.97718	1.19412	0.945811	0.981974	1.21069	0.836912
	1.46	1.17703	1.27273	1.32223	1.3148	1.46667	1.92687	1.18664	0.9325	0.965726	1.21785	0.861122
	1.40161	1.16667	1.27273	1.31818	1.33217	1.46667	1.8561	1.17917	0.92173	0.95312	1.22501	0.884027
	1.41115	1.16667	1.27273	1.31818	1.34286	1.46667	1.8272	1.17508	0.909892	0.940761	1.23525	0.905204
	1.40974	1.16667	1.2475	1.28173	1.34286	1.46667	1.78575	1.1695	0.76277	0.928744	1.24522	0.922551
	1.39525	1.16667	1.22727	1.27273	1.34286	1.46667	1.75666	1.16203	0.750797	0.921829	1.25238	0.943007
	1.37671	1.16667	1.22727	1.27273	1.34286	1.46233	1.71182	1.15455	0.740324	0.910658	1.25918	0.958054
	1.3907	1.14325	1.22727	1.25291	1.35623	1.43333	1.68013	1.15153	1.00486	0.903786	1.26551	0.975714
	1.41555	1.13889	1.22727	1.22727	1.37143	1.43333	1.62132	1.14539	1.00095	0.893949	1.27222	0.992429
	1.40758	1.13889	1.22727	1.22727	1.37143	1.43333	1.61056	1.1427	1.00685	0.891957	1.2758	1.00981
	1.38903	1.13889	1.22582	1.22727	1.37143	1.43333	1.58058	1.13522	1.00122	0.888547	1.27938	1.02511
	1.38556	1.13889	1.20745	1.22727	1.37143	1.43333	1.56542	1.13227	1.00127	0.890667	1.28296	1.0411
	1.3916	1.13889	1.19614	1.22727	1.37143	1.43333	1.52576	1.13113	1.01053	0.893034	1.28654	1.05501
	1.39296	1.13889	1.19786	1.22727	1.37143	1.43333	1.51045	1.12727	0.878486	0.897863	1.28925	1.06663
	1.39296	1.13889	1.21891	1.22727	1.37823	1.43213	1.49585	1.12698	0.886919	0.90835	1.28813	1.07826
	1.39296	1.13889	1.21727	1.22727	1.4	1.4024	1.48908	1.12946	0.896459	0.92494	1.2881	1.08714
	1.39204	1.13889	1.21555	1.22727	1.4	1.4	1.45403	1.13227	0.906541	0.941521	1.28837	1.0947
	1.38586	1.13889	1.22727	1.22727	1.4	1.4	1.42804	1.13442	0.913581	0.958111	1.28449	1.10418
	1.37985	1.15719	1.22727	1.24754	1.4	1.4	1.42054	1.14105	0.932486	0.979915	1.28235	1.10973
	1.38203	1.16667	1.23236	1.27273	1.4	1.4	1.41567	1.14605	0.9395	1.00185	1.28103	1.11071
	1.38808	1.16667	1.25427	1.27273	1.4	1.4	1.40653	1.15392	0.280851	1.02534	1.27636	1.11482
	1.39885	1.171	1.27273	1.27273	1.4	1.4	1.38757	1.16285	0.29827	1.04927	1.27148	1.11669
	1.40161	1.19286	1.27273	1.27273	1.4	1.4	1.38421	1.17419	0.318378	1.07428	1.26702	1.11478
	1.40161	1.19444	1.27273	1.30018	1.3816	1.4	1.38421	1.18553	0.337162	1.09721	1.25996	1.11316
	1.40161	1.20114	1.2785	1.31818	1.37143	1.4	1.37691	1.1956	0.355946	1.11927	1.2518	1.10814
	1.3923	1.22164	1.31409	1.31818	1.37143	1.4	1.34324	1.20331	0.374716	1.14361	1.24713	1.10291
	1.38431	1.22222	1.31818	1.31818	1.37143	1.4	1.32913	1.21427	0.392	1.16431	1.24109	1.09935
	1.40142	1.22706	1.31818	1.31818	1.37143	1.4	1.31127	1.22406	0.412257	1.17813	1.23284	1.08999
	1.43622	1.24733	1.33177	1.31818	1.37143	1.4	1.28984	1.23179	0.417514	1.19356	1.22724	1.08633
	1.42248	1.25	1.35282	1.31818	1.36537	1.4	1.26487	1.23616	0.449811	1.20335	1.22132	1.07809
	1.39816	1.25	1.36364	1.31818	1.34326	1.4	1.2206	1.24003	0.476716	1.20919	1.2121	1.07347
	1.3876	1.25	1.36364	1.31818	1.34286	1.4	1.2038	1.24377	0.500865	1.21265	1.20253	1.06619
	1.4248	1.25	1.3705	1.31818	1.34286	1.4	1.18467	1.24402	0.52027	1.21465	1.19396	1.06035
	1.42959	1.23919	1.39155	1.31818	1.3332	1.4	1.16354	1.24041	0.548068	1.21933	1.18335	1.05429
	1.41297	1.22222	1.40909	1.31055	1.31429	1.4	1.10117	1.23734	0.570703	1.21723	1.17509	1.04811
	1.41824	1.22222	1.40909	1.28532	1.31429	1.4	1.08367	1.23011	0.589459	1.21486	1.16685	1.04275
	1.45117	1.22222	1.40923	1.27273	1.31429	1.4	1.05405	1.22289	0.608108	1.20656	1.15436	1.0371
	1.4736	1.21889	1.43027	1.27273	1.30069	1.4	1.03754	1.21313	0.627014	1.19446	1.14447	1.03401
	1.48049	1.19878	1.45132	1.25518	1.28571	1.4	1.01381	1.20315	0.645784	1.18668	1.13622	1.03228
	1.51678	1.19444	1.45454	1.22995	1.28571	1.4	1.00261	1.19351	0.663216	1.17246	1.12737	1.0271
	1.56392	1.18978	1.4515	1.22727	1.28571	1.4	0.974319	1.18341	0.676595	1.15081	1.11445	1.02275
	1.60926	1.17083	1.45454	1.20023	1.28571	1.4	0.943782	1.17438	0.688595	1.13015	1.10558	1.02041
	1.60926	1.16667	1.45454	1.18182	1.27231	1.4	0.936578	1.16367	0.703486	1.10408	1.09733	1.02041
	1.61817	1.16067	1.46427	1.16555	1.25714	1.4	0.927895	1.15645	0.712216	1.07803	1.08908	1.01683
	1.63582	1.14172	1.45454	1.13636	1.25714	1.4	0.918321	1.14609	0.721703	1.05196	1.08083	1.01361
	1.66607	1.13889	1.46232	1.12541	1.25714	1.4	0.903661	1.13572	0.734581	1.0259	1.07259	1.01361
	1.66982	1.13158	1.48336	1.09309	1.25714	1.4	0.901836	1.12412	0.746865	0.993573	1.06434	1.01349
	1.67251	1.11261	1.5	1.05782	1.24423	1.4	0.901836	1.11305	0.758027	0.960393	1.05613	1.01361
	1.67848	1.11111	1.48886	1.02868	1.22857	1.4	0.901836	1.10274	0.770541	0.924077	1.04784	1.01277
	1.67848	1.10247	1.5	0.995	1.22857	1.4	0.901836	1.0903	0.77823	0.884504	1.04094	1.0108
	1.68548	1.0835	1.5	0.954455	1.22857	1.4	0.901836	1.07946	0.783405	0.851333	1.03627	1.01284
	1.69764	1.08333	1.4995	0.9305	1.22857	1.4	0.901836	1.06489	0.793135	0.808453	1.03161	1.01361
	1.70974	1.07336	1.5	0.904227	1.21654	1.4	0.901836	1.0525	0.794351	0.766	1.02693	1.0135
	1.71746	1.05556	1.5	0.869636	1.2	1.4	0.901836	1.04166	0.79573	0.728444	1.02226	1.01361
	1.72174	1.05556	1.5	0.838909	1.2	1.4	0.904594	1.03083	0.802432	0.690453	1.01759	1.01361
	1.72174	1.04425	1.5	0.808273	1.2	1.4	0.912092	1.01802	0.808135	0.655752	1.01292	1.01693
	1.72174	1.03686	1.5	0.770455	1.2	1.4	0.905999	1.00743	0.805473	0.624675	1.01293	1.02041
	1.72174	1.03353	1.5	0.732682	1.2	1.39603	0.901836	0.997117	0.807135	0.593547	1.01005	1.02041
	1.72279	1.02778	1.5	0.694864	1.2	1.4	0.905674	0.987485	0.805108	0.567402	1.00928	1.02041
	1.72898	1.02394	1.48595	0.681818	1.2	1.4	0.928157	0.977378	0.797297	0.541479	1.00783	1.02116
	1.73039	1.005	1.45454	0.664727	1.19834	1.4	0.924917	0.970155	0.794662	0.523487	1.00712	1.02721
	1.73039	1	1.45454	0.636364	1.2	1.4	0.911284	0.962963	0.783784	0.510453	1.00725	1.02721
	1.73039	1	1.45454	0.634545	1.2	1.4	0.903954	0.960142	0.783216	0.501308	1.00672	1.02721
	1.74241	1	1.45454	0.596773	1.2	1.4	0.930999	0.953446	0.765392	0.49894	1.0103	1.02721
	1.73651	1	1.45454	0.590909	1.2	1.4	0.943971	0.952865	0.756865	0.496573	1.01177	1.02721
	1.70716	1	1.44223	0.590909	1.2	1.4	0.935634	0.953616	0.742432	0.500188	1.01598	1.02721
	1.69929	1	1.41141	0.590909	1.2	1.4	0.933296	0.957523	0.724189	0.506368	1.01946	1.02721
	1.69578	1	1.40909	0.590909	1.2	1.40867	0.962333	0.958924	0.705946	0.517581	1.02389	1.02727
	1.69578	1	1.40909	0.590909	1.2	1.43333	0.985728	0.964452	0.684541	0.530504	1.02835	1.02546
	1.64195	1	1.39054	0.590909	1.2	1.43333	0.934984	0.968064	0.655973	0.542863	1.03158	1.02192
	1.61218	1.01056	1.36364	0.596773	1.2	1.43333	0.915542	0.976194	0.635784	0.55547	1.03949	1.0212
	1.58868	1.02778	1.36364	0.6295	1.2	1.43333	0.921907	0.983447	0.603878	0.571718	1.04414	1.01856
	1.56783	1.02778	1.33814	0.636364	1.20651	1.43333	0.941569	0.989798	0.578649	0.588308	1.05015	1.01648
	1.51537	1.02778	1.31818	0.636364	1.22391	1.43333	0.923323	1.00089	0.552824	0.604889	1.0584	1.01456
	1.45575	1.03825	1.31818	0.636364	1.22857	1.43333	0.904626	1.01096	0.518284	0.618513	1.06403	1.01102
	1.4391	1.05556	1.29436	0.636364	1.22857	1.43333	0.899099	1.01777	0.485	0.630359	1.06902	1.00748
	1.41929	1.05556	1.27273	0.6505	1.22857	1.43333	0.912019	1.02886	0.453649	0.642214	1.07727	1.00676
	1.40172	1.07856	1.27273	0.681818	1.22857	1.43333	0.90041	1.03995	0.412108	0.649658	1.08552	1.00445
	1.35938	1.08461	1.25218	0.681818	1.22857	1.43333	0.871153	1.05332	0.39023	0.657359	1.09341	1.00655
	1.34909	1.10528	1.231	0.681818	1.22857	1.41627	0.87174	1.06828	0.354149	0.667684	1.09699	1.0107
	1.32779	1.11111	1.22727	0.681818	1.23134	1.4	0.879227	1.08323	0.328649	0.672453	1.10458	1.0179
	1.32235	1.13003	1.22727	0.681818	1.24874	1.4	0.880024	1.09787	0.304149	0.676855	1.11187	1.02033
	1.31026	1.13889	1.22309	0.681818	1.25714	1.4	0.872055	1.11501	0.279662	0.681897	1.11949	1.02876
	1.30644	1.15447	1.22727	0.681818	1.25714	1.4	0.870377	1.13107	0.660568	0.683761	1.12323	1.0367
	1.30644	1.16667	1.22173	0.681818	1.25714	1.4	0.855633	1.14628	0.644054	0.683761	1.13205	1.04832
	1.30644	1.18181	1.22727	0.681818	1.25714	1.37877	0.849404	1.16437	0.763568	0.683761	1.14007	1.05748
	1.28038	1.19881	1.22727	0.681818	1.26594	1.36667	0.849404	1.18261	0.749757	0.683761	1.14739	1.06793
	1.25585	1.22222	1.22727	0.681818	1.28571	1.36667	0.849404	1.19589	0.87	0.683761	1.15547	1.07573
	1.24008	1.22222	1.22727	0.681818	1.28571	1.36667	0.84351	1.21135	0.99877	0.683761	1.1643	1.08583
	1.22858	1.23519	1.22727	0.681818	1.28571	1.36667	0.838917	1.22529	0.99927	0.683761	1.17077	1.09403
	1.21247	1.24333	1.26318	0.681818	1.28877	1.36667	0.838917	1.23467	0.054027	0.683154	1.17862	1.09984
	1.17921	1.24803	1.27273	0.687364	1.30834	1.36667	0.831514	1.24716	0.054054	0.676855	1.18625	1.1064
	1.17303	1.25	1.27273	0.712136	1.31429	1.36667	0.828431	1.25093	0.061622	0.675214	1.19356	1.10884
	1.16801	1.25	1.30305	0.720136	1.31429	1.36667	0.828431	1.25441	0.073622	0.669026	1.20011	1.10884
	1.16218	1.25	1.31818	0.720409	1.31429	1.36667	0.830203	1.25492	0.089486	0.666667	1.20898	1.1082
	1.13245	1.25	1.32141	0.727273	1.31429	1.36067	0.824918	1.25543	0.111081	0.666667	1.21442	1.10239
	1.12234	1.25	1.355	0.727273	1.31429	1.33333	0.809167	1.25077	0.122838	0.660778	1.22158	1.09658
	1.11386	1.24783	1.36364	0.723455	1.32694	1.33333	0.786684	1.24408	0.273473	0.656128	1.22874	1.08547
	1.10775	1.22889	1.36364	0.726682	1.34286	1.33333	0.779061	1.23661	0.305311	0.649632	1.2356	1.07511
	1.04391	1.22222	1.36977	0.688591	1.34286	1.33333	0.762282	1.22577	0.333905	0.642299	1.23772	1.06456
	1.00362	1.22047	1.39268	0.681818	1.34286	1.33333	0.732616	1.21227	0.364122	0.636829	1.2405	1.052
	1.00317	1.19978	1.40909	0.681818	1.34286	1.33333	0.725118	1.19857	0.392973	0.631188	1.24398	1.0398
	0.997041	1.19444	1.40909	0.681818	1.34286	1.33333	0.723566	1.18807	0.410905	0.62241	1.24404	1.02818
	0.957381	1.17367	1.40909	0.681818	1.34286	1.33333	0.703464	1.1741	0.454378	0.61488	1.24767	1.01585
	0.925688	1.16667	1.40909	0.681818	1.34286	1.33333	0.67126	1.16329	0.478338	0.607256	1.24708	1.00493
	0.931909	1.15169	1.41277	0.681818	1.34286	1.33333	0.663678	1.14897	0.500946	0.599077	1.24782	0.991517
	0.944057	1.13889	1.45377	0.681818	1.34286	1.33333	0.660647	1.13686	0.531892	0.592111	1.25031	0.981517
	0.925671	1.13889	1.45454	0.668227	1.34286	1.33333	0.648536	1.12952	0.548595	0.580265	1.24969	0.970667
	0.866604	1.11861	1.45454	0.636364	1.3468	1.33333	0.612252	1.11894	0.577622	0.568419	1.2486	0.95881
	0.870117	1.11111	1.45454	0.636364	1.34991	1.33333	0.602248	1.10969	0.598108	0.556573	1.24751	0.953
	0.870783	1.11111	1.45454	0.636364	1.34831	1.33333	0.594016	1.10607	0.620203	0.544726	1.2437	0.94719
	0.861976	1.10161	1.45454	0.636364	1.34286	1.33333	0.586686	1.09806	0.634676	0.53288	1.23945	0.941381
	0.828917	1.08333	1.45454	0.636364	1.34286	1.3573	0.573725	1.09356	0.649919	0.521026	1.23806	0.931776
	0.821934	1.08333	1.45454	0.636364	1.34366	1.36667	0.566269	1.08995	0.657203	0.509179	1.23214	0.922952
	0.821934	1.08333	1.45454	0.606318	1.34286	1.36667	0.566269	1.08634	0.674865	0.497333	1.22655	0.917143
	0.821934	1.08333	1.45454	0.590909	1.34286	1.36667	0.566269	1.0871	0.680595	0.485487	1.21946	0.911333
	0.812443	1.08333	1.45454	0.590909	1.34286	1.36667	0.566269	1.08974	0.686311	0.473641	1.21499	0.905517
	0.804631	1.08333	1.45454	0.590909	1.34286	1.36667	0.566269	1.08965	0.678378	0.461795	1.20931	0.904762
	0.804631	1.08333	1.45454	0.590909	1.34286	1.3943	0.566269	1.0934	0.684243	0.449949	1.20219	0.900701
	0.799041	1.08436	1.45454	0.590909	1.34286	1.4	0.566269	1.09777	0.703473	0.440632	1.19643	0.894884
	0.785129	1.10567	1.45454	0.578318	1.33646	1.4	0.553623	1.10525	0.703203	0.43353	1.18939	0.892701
	0.778675	1.11111	1.45014	0.545455	1.33729	1.4	0.53481	1.11273	0.687892	0.426419	1.18121	0.891156
	0.778675	1.11111	1.41695	0.545455	1.3146	1.4	0.53481	1.1202	0.705405	0.419308	1.17654	0.891156
	0.774851	1.11811	1.40909	0.545455	1.31429	1.4	0.52878	1.12902	0.685662	0.412205	1.16692	0.891156
	0.763906	1.13889	1.40909	0.545455	1.31429	1.41	0.524323	1.14055	0.682108	0.410256	1.16131	0.891156
	0.733667	1.13889	1.40909	0.545455	1.30371	1.4322	0.524323	1.153	0.683351	0.40653	1.1538	0.891156
	0.726763	1.15097	1.40909	0.545455	1.28571	1.43333	0.524323	1.16795	0.680297	0.401709	1.14555	0.895837
	0.720568	1.16667	1.40532	0.540955	1.28571	1.43333	0.515242	1.17942	0.669905	0.401487	1.1373	0.89985
	0.702425	1.17303	1.38159	0.515318	1.28571	1.43333	0.501798	1.19257	0.655	0.401709	1.1321	0.908592
	0.684273	1.19378	1.36364	0.509091	1.27011	1.43333	0.494301	1.20752	0.645878	0.400675	1.12423	0.911646
	0.699821	1.2015	1.36364	0.5	1.25714	1.43447	0.492864	1.22248	0.627108	0.401709	1.11843	0.920966
	0.716294	1.22222	1.36364	0.5	1.25663	1.46273	0.489802	1.23591	0.608757	0.401709	1.11018	0.930313
	0.679999	1.22222	1.36364	0.5	1.23743	1.46667	0.482377	1.24725	0.603189	0.406026	1.10194	0.939667
	0.647459	1.24036	1.36364	0.5	1.22857	1.46667	0.482377	1.26205	0.595541	0.410761	1.09368	0.951823
	0.62294	1.25317	1.36364	0.5	1.22857	1.46667	0.482377	1.2764	0.581797	0.415504	1.08847	0.965177
	0.62294	1.27778	1.36364	0.5	1.22354	1.46667	0.479221	1.28666	0.580878	0.419889	1.08075	0.975347
	0.586221	1.27778	1.36364	0.5	1.2	1.46667	0.463481	1.29864	0.570878	0.424983	1.07482	0.99051
	0.537831	1.28842	1.36364	0.5	1.2	1.46667	0.461405	1.30846	0.55277	0.428333	1.06656	1.00103
	0.489449	1.30556	1.36364	0.5	1.2	1.46667	0.461405	1.3192	0.567568	0.434462	1.05832	1.01554
	0.489942	1.30556	1.36364	0.5	1.19994	1.46667	0.461121	1.32668	0.574662	0.439197	1.05008	1.02988
	0.464886	1.31753	1.36364	0.5	1.18249	1.46667	0.438638	1.3325	0.578189	0.44394	1.04606	1.0417
	0.405966	1.33333	1.36364	0.5	1.17143	1.46167	0.429945	1.33634	0.577649	0.448675	1.03945	1.05282
	0.387823	1.33333	1.36364	0.5	1.17143	1.4443	0.429945	1.34304	0.578311	0.453419	1.0312	1.06571
	0.380685	1.33333	1.38291	0.481545	1.17143	1.43333	0.429945	1.34624	0.583892	0.461624	1.02771	1.07656
	0.37642	1.33333	1.40886	0.460045	1.17143	1.43373	0.429945	1.34921	0.589757	0.471436	1.02071	1.08592
	0.352229	1.33333	1.40909	0.454545	1.17143	1.43333	0.429945	1.34921	0.588149	0.476179	1.01669	1.09526
	0.337054	1.33333	1.40909	0.455727	1.17143	1.43333	0.429945	1.34921	0.581892	0.480915	1.01003	1.1011
	0.328774	1.33333	1.40909	0.454545	1.17143	1.43333	0.429945	1.34921	0.575622	0.491915	1.00601	1.1062
	0.317327	1.33333	1.40909	0.454545	1.15349	1.43333	0.448443	1.34921	0.553135	0.49894	1.00114	1.11023
	0.302818	1.33333	1.40909	0.454545	1.14286	1.43333	0.471891	1.34921	0.553649	0.503684	0.996982	1.11588
	0.302818	1.3325	1.40909	0.454545	1.14286	1.43333	0.471891	1.34784	0.543608	0.508419	0.988735	1.12165

## Sheet: Flag-VGLL4;1,6-Hex
Distance (um)	TEAD4 Gray Value						H3K27me3 Gray Value
0	0.084395	0.098459	0.792991	0.152923	0.961538	1.11164	0.269231	1.2352	0.31348	1.11305	1.03716	0.851644
0.00515	0.084395	0.098459	0.822936	0.126352	0.961192	1.09933	0.269231	1.2352	0.289728	1.11612	1.03716	0.891898
0.01031	0.106422	0.098459	0.830187	0.114692	0.964308	1.08706	0.289308	1.2352	0.289366	1.1192	1.04544	0.932152
0.01546	0.126593	0.098459	0.830753	0.114692	0.970372	1.07477	0.307692	1.2352	0.289366	1.12971	1.05012	0.954144
0.02062	0.126593	0.098459	0.830753	0.114692	0.972526	1.06248	0.307692	1.2352	0.289366	1.12928	1.05467	0.98291
0.02577	0.126593	0.098459	0.832226	0.114692	0.975449	1.0502	0.307692	1.2352	0.289366	1.12884	1.06137	1.01535
0.03093	0.147987	0.098459	0.830753	0.114692	0.979872	1.0379	0.351269	1.2352	0.289366	1.12841	1.06485	1.03772
0.03608	0.168791	0.098459	0.830753	0.114692	0.983192	1.0251	0.384615	1.2352	0.296479	1.12798	1.07105	1.05927
0.04124	0.168791	0.098459	0.830753	0.114692	0.987244	1.00332	0.384615	1.2352	0.311768	1.12755	1.07589	1.09455
0.04639	0.168791	0.098459	0.830753	0.114692	0.990038	0.990243	0.384615	1.2352	0.333494	1.1247	1.07605	1.11465
0.05155	0.168791	0.098459	0.802772	0.114692	0.993192	0.973191	0.384615	1.2352	0.35715	1.12685	1.07605	1.14175
0.0567	0.168791	0.098459	0.78982	0.139466	0.998897	0.955761	0.384615	1.2352	0.380805	1.12524	1.07745	1.1644
0.06186	0.168791	0.098459	0.761272	0.161219	1.00089	0.942583	0.384615	1.2352	0.404461	1.131	1.0823	1.18594
0.06701	0.168791	0.098459	0.741334	0.191689	1.00186	0.930291	0.384615	1.2352	0.446274	1.13145	1.08647	1.19217
0.07216	0.201452	0.098459	0.720678	0.219215	1	0.919109	0.384615	1.2352	0.475886	1.131	1.07914	1.21013
0.07732	0.24213	0.098459	0.693905	0.242344	1.00467	0.908436	0.384615	1.2315	0.516807	1.13872	1.07671	1.22771
0.08247	0.253186	0.098459	0.678045	0.272394	1.01086	0.897772	0.384615	1.23169	0.547311	1.14895	1.07605	1.23638
0.08763	0.253186	0.098459	0.644513	0.300531	1.00835	0.895787	0.384615	1.23045	0.587316	1.14895	1.07605	1.24062
0.09278	0.253186	0.098459	0.611321	0.325534	1.01003	0.895787	0.384615	1.23035	0.625826	1.14895	1.07605	1.24792
0.09794	0.253186	0.098459	0.588777	0.377604	1.01236	0.895787	0.384615	1.23035	0.663347	1.14895	1.07605	1.24908
0.10309	0.253186	0.098459	0.568877	0.431701	1.01282	0.895787	0.384615	1.23035	0.705136	1.1496	1.06886	1.23449
0.10825	0.253186	0.098459	0.543388	0.485759	1.01378	0.903978	0.384615	1.23035	0.752448	1.1497	1.06308	1.23015
0.1134	0.265086	0.098459	0.528661	0.539855	1.01282	0.906579	0.384615	1.22925	0.785701	1.14802	1.06308	1.216
0.11856	0.292472	0.098459	0.520089	0.593914	1.01459	0.914523	0.384615	1.22955	0.82298	1.14902	1.05871	1.1973
0.12371	0.319858	0.098459	0.497848	0.658065	1.01328	0.925196	0.394808	1.23032	0.857126	1.13662	1.05012	1.17031
0.12887	0.337581	0.098459	0.490899	0.725274	1.01282	0.93586	0.424077	1.23035	0.893489	1.12412	1.04409	1.14561
0.13402	0.337581	0.098459	0.490899	0.7809	1.01282	0.946533	0.453346	1.23071	0.928551	1.11024	1.03559	1.12406
0.13917	0.337581	0.098459	0.490899	0.834996	1.01282	0.964827	0.461538	1.23109	0.963998	1.08529	1.02414	1.08944
0.14433	0.337581	0.098459	0.490899	0.89001	1.01282	0.978663	0.461538	1.23148	1	1.06032	1.0184	1.06204
0.14948	0.337581	0.098459	0.481535	0.944986	1.00319	0.989326	0.461538	1.23186	1.03451	1.03535	1.01144	1.02786
0.15464	0.337581	0.098459	0.474964	1	1	1	0.461538	1.2349	1.08182	1	1	1
0.15979	0.337581	0.098459	0.490899	1.02871	0.990269	1.01066	0.461538	1.2352	1.11919	0.952175	0.988421	0.970476
0.16495	0.337581	0.098459	0.48803	1.06155	0.978795	1.0145	0.472038	1.2352	1.15235	0.906522	0.976394	0.939344
0.1701	0.337581	0.098459	0.490899	1.06247	0.971795	1.02121	0.5	1.2352	1.19062	0.869145	0.964366	0.916425
0.17526	0.337581	0.098459	0.490899	1.06966	0.956359	1.0253	0.499654	1.2352	1.22286	0.81904	0.952339	0.882568
0.18041	0.337581	0.098459	0.490899	1.06874	0.942692	1.03176	0.5	1.2352	1.27017	0.763711	0.939872	0.854407
0.18557	0.337581	0.098459	0.490899	1.06511	0.930795	1.03609	0.5	1.2352	1.31066	0.715922	0.919649	0.832851
0.19072	0.337581	0.098459	0.50438	1.04913	0.915487	1.03609	0.5	1.2352	1.34068	0.654938	0.903293	0.811314
0.19588	0.337581	0.098459	0.528661	1.02347	0.894192	1.03609	0.5	1.2352	1.38799	0.603109	0.891266	0.789758
0.20103	0.351	0.098459	0.538517	0.985281	0.882295	1.03609	0.512231	1.2352	1.4353	0.550222	0.879239	0.768202
0.20619	0.378386	0.141141	0.566422	0.955844	0.87041	1.03609	0.537192	1.2352	1.48264	0.512773	0.867212	0.746664
0.21134	0.405773	0.147689	0.574843	0.907711	0.8545	1.03609	0.562154	1.2352	1.52995	0.475342	0.855185	0.725108
0.21649	0.421977	0.147689	0.611887	0.855794	0.837808	1.03437	0.576923	1.2352	1.57726	0.441646	0.843156	0.706561
0.22165	0.421977	0.147689	0.643569	0.775127	0.832641	1.03116	0.576923	1.2352	1.62457	0.417123	0.831129	0.690645
0.2268	0.445776	0.189731	0.664187	0.727224	0.821821	1.02744	0.598615	1.2352	1.67591	0.403246	0.819102	0.671947
0.23196	0.464174	0.196918	0.705045	0.673051	0.812782	1.0253	0.623577	1.2352	1.74331	0.391182	0.807075	0.65323
0.23711	0.464174	0.196918	0.72234	0.609588	0.807692	1.0253	0.648538	1.2352	1.79313	0.380662	0.795048	0.643464
0.24227	0.464174	0.238468	0.759384	0.55488	0.807692	1.01999	0.6735	1.2352	1.862	0.393749	0.775211	0.63525
0.24742	0.452148	0.246148	0.796428	0.500822	0.807692	1.0145	0.705	1.2352	1.90936	0.407088	0.758029	0.619959
0.25258	0.490295	0.246148	0.833472	0.456092	0.807692	1.01281	0.785692	1.2352	1.95669	0.420749	0.740066	0.609417
0.25773	0.523504	0.287205	0.869647	0.429522	0.809295	1.00902	0.825346	1.2352	2.004	0.447032	0.721011	0.601639
0.26289	0.514221	0.295377	0.89861	0.376802	0.811513	1.00293	0.846154	1.2352	2.05049	0.470729	0.704922	0.599141
0.26804	0.506372	0.295377	0.942338	0.341668	0.81641	0.994992	0.846154	1.2352	2.07449	0.5064	0.682185	0.594353
0.2732	0.523504	0.295377	0.949513	0.310854	0.822679	0.989143	0.846154	1.2352	2.12182	0.545141	0.667121	0.585893
0.27835	0.544476	0.295377	0.981233	0.284972	0.831385	0.980962	0.849885	1.2352	2.12202	0.583864	0.645722	0.588732
0.2835	0.512364	0.335598	1.00091	0.258363	0.833474	0.97535	0.879154	1.2352	2.14512	0.625047	0.621838	0.586404
0.28866	0.506372	0.344607	1.01892	0.231104	0.834359	0.966921	0.884615	1.2352	2.14613	0.673465	0.608912	0.583243
0.29381	0.506498	0.344607	1.05124	0.205222	0.844615	0.961568	0.884615	1.2352	2.14613	0.711452	0.586524	0.588921
0.29897	0.530003	0.344607	1.06121	0.178614	0.849641	0.95289	0.895462	1.2352	2.14365	0.758433	0.569404	0.594599
0.30412	0.510507	0.344607	1.10173	0.152923	0.855231	0.947785	0.954	1.2352	2.11777	0.795936	0.551379	0.599425
0.30928	0.506372	0.375523	1.11344	0.152923	0.857205	0.93886	0.961538	1.2352	2.1103	0.844335	0.535915	0.605973
0.31443	0.506372	0.392458	1.15252	0.137095	0.860615	0.93723	0.961538	1.2352	2.08534	0.882645	0.523888	0.606881
0.31959	0.494641	0.393836	1.16562	0.114692	0.864577	0.935611	0.985346	1.2352	2.03976	0.920956	0.511861	0.602585
0.32474	0.498228	0.393836	1.20331	0.114692	0.868026	0.936993	1.06885	1.2352	2.0035	0.959266	0.497119	0.604099
0.3299	0.506372	0.393836	1.21785	0.095577	0.872256	0.943166	1.07692	1.2352	1.97034	0.997253	0.482181	0.604743
0.33505	0.506372	0.393836	1.23794	0.076461	0.87459	0.944289	1.07692	1.2352	1.92925	1.03587	0.465325	0.596529
0.34021	0.487003	0.393836	1.26663	0.076461	0.878179	0.955966	1.07692	1.2352	1.88266	1.06571	0.450788	0.597627
0.34536	0.422399	0.393836	1.27732	0.076461	0.884359	0.97318	1.07692	1.2352	1.84755	1.10303	0.438761	0.584587
0.35051	0.421977	0.393836	1.28517	0.076461	0.885269	0.984599	1.07692	1.2352	1.79708	1.13444	0.426733	0.571566
0.35567	0.421977	0.393836	1.29964	0.076461	0.887667	1.00288	1.07692	1.2352	1.75264	1.15983	0.414706	0.561063
0.36082	0.421977	0.393836	1.3141	0.076461	0.894923	1.01876	1.07692	1.2352	1.69889	1.18523	0.402678	0.55478
0.36598	0.421977	0.393836	1.32852	0.076461	0.896551	1.03878	1.07692	1.2352	1.65351	1.21063	0.390651	0.538901
0.37113	0.421977	0.356373	1.34299	0.076461	0.898538	1.05232	1.07692	1.2352	1.604	1.23602	0.388933	0.523042
0.37629	0.421977	0.344607	1.35745	0.076461	0.904244	1.07198	1.07692	1.2352	1.55464	1.26142	0.379561	0.507182
0.38144	0.421977	0.344607	1.36568	0.076461	0.907397	1.09066	1.10135	1.2352	1.50087	1.27647	0.375969	0.491304
0.3866	0.421977	0.344607	1.35881	0.076461	0.910103	1.10386	1.15385	1.2352	1.45028	1.29426	0.368471	0.475444
0.39175	0.421977	0.342392	1.36308	0.076461	0.907821	1.12381	1.15385	1.2352	1.39103	1.3077	0.363004	0.461004
0.39691	0.421977	0.306208	1.3624	0.103835	0.911603	1.13449	1.15385	1.2352	1.32525	1.31052	0.368627	0.451996
0.40206	0.421977	0.295377	1.35545	0.114692	0.909167	1.14434	1.15385	1.2352	1.27208	1.31472	0.37659	0.435285
0.40722	0.421977	0.295377	1.34737	0.114692	0.91209	1.14638	1.15385	1.2352	1.21929	1.3272	0.388129	0.435039
0.41237	0.421977	0.295377	1.33963	0.135413	0.914244	1.15481	1.15385	1.2352	1.15961	1.32481	0.404709	0.433733
0.41752	0.397375	0.295377	1.33204	0.162939	0.919833	1.15558	1.17627	1.2352	1.104	1.32847	0.418611	0.416359
0.42268	0.379779	0.295377	1.32479	0.190427	0.915628	1.1656	1.19231	1.2352	1.05209	1.32847	0.441728	0.416359
0.42783	0.379779	0.295377	1.3013	0.217915	0.923077	1.1656	1.19231	1.2352	1.00024	1.32847	0.453755	0.416359
0.43299	0.379779	0.270615	1.27271	0.260924	0.922731	1.1656	1.19231	1.2352	0.939064	1.33576	0.477809	0.416359
0.43814	0.379779	0.257126	1.2479	0.311695	0.925846	1.1656	1.20612	1.2352	0.887316	1.34643	0.501864	0.416359
0.4433	0.383028	0.248166	1.21184	0.364759	0.931577	1.1656	1.25604	1.2352	0.840849	1.34643	0.525919	0.416359
0.44845	0.379779	0.246148	1.18201	0.415223	0.929564	1.1656	1.26923	1.2352	0.785242	1.35526	0.549973	0.416359
0.45361	0.379779	0.246148	1.1396	0.472225	0.931872	1.1656	1.26923	1.2352	0.73892	1.36537	0.56575	0.420371
0.45876	0.379779	0.246148	1.07277	0.531942	0.932808	1.15504	1.26923	1.2352	0.682373	1.3805	0.583349	0.435039
0.46392	0.400625	0.246148	1.01703	0.613526	0.928026	1.15481	1.27731	1.2352	0.632939	1.39553	0.594802	0.435285
0.46907	0.421977	0.246148	0.976777	0.672057	0.923231	1.15481	1.30769	1.2352	0.59619	1.40845	0.601987	0.435285
0.47423	0.421977	0.246148	0.909939	0.738464	0.918449	1.14461	1.30769	1.2352	0.557801	1.42136	0.612221	0.453169
0.47938	0.421977	0.246148	0.843063	0.820048	0.913654	1.14402	1.30769	1.2352	0.523776	1.43427	0.612765	0.45421
0.48454	0.421977	0.246148	0.784495	0.872883	0.908872	1.14402	1.30769	1.2352	0.47714	1.43369	0.609328	0.45421
0.48969	0.421977	0.246148	0.741485	0.94426	0.904077	1.1342	1.30769	1.2352	0.45334	1.43522	0.607611	0.471432
0.49484	0.424551	0.246148	0.68707	0.9974	0.898513	1.13322	1.31004	1.2352	0.429684	1.42366	0.595584	0.473135
0.5	0.456663	0.246148	0.657277	1.06989	0.881833	1.12365	1.33931	1.22863	0.406004	1.41793	0.583555	0.489922
0.50515	0.488775	0.246148	0.628767	1.12742	0.876897	1.11298	1.36858	1.21571	0.382349	1.39526	0.571528	0.508639
0.51031	0.495063	0.246148	0.603957	1.15491	0.871846	1.11164	1.38461	1.20123	0.358693	1.3703	0.559501	0.510986
0.51546	0.467677	0.246148	0.604184	1.2027	0.860885	1.10243	1.38865	1.18351	0.335037	1.34533	0.543981	0.527167
0.52062	0.464174	0.279722	0.604184	1.22338	0.8525	1.09177	1.41792	1.16419	0.311382	1.31774	0.523565	0.545847
0.52577	0.464174	0.295377	0.605543	1.2363	0.846154	1.0811	1.42308	1.14446	0.287726	1.27835	0.510455	0.564545
0.53093	0.464174	0.295377	0.631788	1.26161	0.846154	1.07042	1.42308	1.12203	0.26407	1.25094	0.494619	0.574992
0.53608	0.464174	0.295377	0.642965	1.26161	0.846154	1.0631	1.42308	1.10049	0.240415	1.21306	0.479101	0.594693
0.54124	0.464174	0.307291	0.679745	1.24158	0.842038	1.05819	1.42308	1.0803	0.216759	1.1846	0.461409	0.604705
0.54639	0.492489	0.317629	0.69062	1.22338	0.840897	1.04921	1.42308	1.06061	0.193103	1.15963	0.449382	0.620451
0.55155	0.506372	0.336386	0.734688	1.22338	0.845692	1.03838	1.42308	1.04091	0.169448	1.14181	0.437354	0.639452
0.5567	0.506372	0.363905	0.754664	1.19616	0.846987	1.02788	1.42308	1.02311	0.145792	1.12933	0.426171	0.657866
0.56185	0.506372	0.378625	0.790537	1.16978	0.855269	1.0172	1.42308	1.00795	0.122136	1.12405	0.422516	0.667594
0.56701	0.506372	0.389701	0.827581	1.12383	0.859026	0.998565	1.42308	0.994173	0.098481	1.12448	0.414237	0.67893
0.57216	0.506372	0.420273	0.864625	1.07658	0.864705	0.985074	1.42308	0.982765	0.074825	1.12813	0.40221	0.695074
0.57732	0.506372	0.441786	0.88309	1.04909	0.869628	0.974411	1.41392	0.975553	0.05117	1.14103	0.399922	0.713772
0.58247	0.506372	0.473982	0.904312	1.01552	0.874423	0.956387	1.38465	0.970583	0.027514	1.16633	0.39112	0.732489
0.58763	0.506372	0.495052	0.932369	0.955882	0.879205	0.942281	1.38461	0.965773	0.024114	1.18956	0.379093	0.738091
0.59278	0.5503	0.531039	0.944037	0.928356	0.884	0.931607	1.32454	0.963937	0.004292	1.21548	0.375539	0.750979
0.59794	0.590767	0.576527	0.950268	0.90083	0.896667	0.913713	1.28092	0.963937	0	1.24819	0.368002	0.764398
0.60309	0.590767	0.60065	0.959029	0.856061	0.906397	0.899478	1.30588	0.963937	0	1.28469	0.360887	0.77227
0.60825	0.590767	0.628563	0.978136	0.807623	0.911179	0.888804	1.30769	0.966882	0	1.32481	0.357353	0.779386
0.6134	0.644443	0.669768	0.981799	0.780135	0.915974	0.872183	1.26846	0.97021	0	1.35246	0.353521	0.788868
0.61856	0.726939	0.718801	1.00846	0.752609	0.920756	0.856674	1.22954	0.972792	0	1.38887	0.349277	0.794735
0.62371	0.759558	0.738443	1.01956	0.725121	0.924923	0.846011	1.23077	0.9755	0	1.42127	0.347392	0.8045
0.62886	0.759558	0.767735	1.01956	0.697634	0.923077	0.835337	1.23077	0.980029	0	1.45777	0.342073	0.807756
0.63402	0.836653	0.816768	1.01956	0.688152	0.922987	0.828052	1.1605	0.982378	0	1.4859	0.336295	0.81014
0.63917	0.886151	0.836902	1.03769	0.674122	0.923077	0.821976	1.10115	0.985614	0	1.5185	0.336754	0.817956
0.64433	0.886151	0.865702	1.0546	0.650227	0.923077	0.81413	1.07692	0.987997	0	1.5422	0.333161	0.818146
0.64948	0.886151	0.885197	1.03693	0.635279	0.911641	0.803456	1.07692	0.991291	0	1.57704	0.326212	0.815307
0.65464	0.941303	0.910993	1.0313	0.611691	0.899756	0.798243	1.02665	0.993611	0	1.60946	0.325127	0.82335
0.65979	0.970546	0.931029	1.0276	0.609091	0.887859	0.7918	1	0.99457	0	1.63487	0.322244	0.828555
0.66495	0.970546	0.955447	1.01956	0.581603	0.866564	0.785777	1	0.995766	0	1.66027	0.315364	0.825716
0.6701	0.970546	0.976813	1.01722	0.57346	0.843526	0.779615	1	0.998285	0	1.68011	0.303337	0.822877
0.67526	1	1	1	0.57346	0.819744	0.773474	1	1	0.000965	1.707	0.298182	0.820038
0.68041	1.01274	1.0225	0.981799	0.57346	0.795949	0.767268	1	1.00182	0.015288	1.71948	0.292247	0.826378
0.68557	1.01274	1.03382	0.963636	0.541958	0.772167	0.766275	1	1.0037	0.029443	1.73197	0.285218	0.833267
0.69072	1.01274	1.04244	0.926592	0.53523	0.748372	0.760577	1	1.00532	0.043694	1.74138	0.281156	0.830428
0.69587	1.07532	1.06617	0.889548	0.53523	0.72459	0.754166	0.942962	1.00639	0.057222	1.74113	0.272253	0.827589
0.70103	1.09714	1.08728	0.852504	0.53523	0.701244	0.750939	0.923077	1.00901	0.083024	1.74138	0.270066	0.824751
0.70618	1.09714	1.1116	0.81546	0.53523	0.678256	0.747334	0.923077	1.01164	0.09865	1.72955	0.261264	0.830012
0.71134	1.09714	1.13218	0.778416	0.53523	0.666359	0.741441	0.923077	1.01241	0.115819	1.71874	0.259289	0.83798
0.71649	1.09714	1.1566	0.741371	0.53523	0.654462	0.735279	0.923077	1.01318	0.14408	1.69422	0.259289	0.835141
0.72165	1.09714	1.17777	0.704327	0.552816	0.65059	0.7338	0.923077	1.01395	0.172366	1.66881	0.259289	0.832302
0.7268	1.09714	1.18151	0.667397	0.551248	0.641859	0.732041	0.923077	1.01668	0.200627	1.64341	0.259289	0.830712
0.73196	1.09714	1.2075	0.623329	0.57346	0.650449	0.727702	0.923077	1.01878	0.233301	1.61555	0.268816	0.837487
0.73711	1.09714	1.23074	0.579073	0.571128	0.653846	0.72127	0.923077	1.01917	0.270581	1.57614	0.272253	0.842711
0.74227	1.09714	1.25644	0.545087	0.571472	0.66141	0.716381	0.923077	1.01955	0.313263	1.5367	0.279907	0.839853
0.74742	1.09714	1.27997	0.528283	0.57346	0.673308	0.714762	0.923077	1.01994	0.356089	1.48497	0.285218	0.837014
0.75258	1.09237	1.30532	0.492863	0.55381	0.690923	0.713143	0.914346	1.02032	0.394623	1.44423	0.290997	0.839853
0.75773	1.06026	1.3292	0.485613	0.53523	0.70991	0.711524	0.855808	1.01893	0.445985	1.39188	0.303024	0.850262
0.76288	1.05494	1.34923	0.470999	0.536873	0.725667	0.709905	0.846154	1.01722	0.483603	1.3498	0.308637	0.848691
0.76804	1.05494	1.37552	0.433426	0.512291	0.746526	0.708287	0.846154	1.01722	0.54015	1.29946	0.314114	0.855088
0.77319	1.05494	1.40216	0.426176	0.485683	0.760372	0.706668	0.846154	1.01722	0.596696	1.25523	0.325829	0.863434
0.77835	1.05705	1.42864	0.418964	0.459112	0.778462	0.703095	0.848077	1.01712	0.653243	1.21692	0.332355	0.872216
0.7835	1.13052	1.43356	0.411714	0.419888	0.795064	0.696814	0.898	1.01664	0.706872	1.17861	0.337112	0.877912
0.78866	1.15297	1.46168	0.404501	0.367703	0.806923	0.699221	0.911615	1.01626	0.742223	1.14715	0.336963	0.889608
0.79381	1.18061	1.49062	0.397251	0.341132	0.824179	0.692939	0.921808	1.01587	0.79877	1.12102	0.342496	0.893923
0.79897	1.18153	1.49456	0.390039	0.295867	0.841192	0.698562	0.923077	1.01632	0.855317	1.09551	0.34879	0.912621
0.80412	1.2158	1.4985	0.382826	0.249723	0.852026	0.696944	0.912654	1.01853	0.910779	1.07341	0.346603	0.931339
0.80928	1.298	1.47886	0.377615	0.223611	0.859128	0.695314	0.887692	1.02076	0.944249	1.0605	0.350195	0.950037
0.81443	1.30813	1.4571	0.377615	0.193065	0.866385	0.695724	0.884615	1.02436	0.994791	1.04759	0.349818	0.969719
0.81959	1.30813	1.4378	0.377615	0.163742	0.878282	0.702869	0.884615	1.02919	1.03342	1.03467	0.345042	0.989818
0.82474	1.30813	1.41569	0.377615	0.15212	0.890179	0.703031	0.884615	1.03347	1.06643	1.02328	0.341555	1.00617
0.8299	1.35172	1.39674	0.377615	0.123906	0.900372	0.710424	0.924346	1.03995	1.10347	1.02328	0.335358	1.02727
0.83505	1.39252	1.3516	0.377615	0.114692	0.907474	0.709301	0.961538	1.04772	1.15443	1.00842	0.332367	1.05634
0.8402	1.39252	1.30655	0.377615	0.117789	0.914577	0.713046	0.961538	1.05332	1.18435	1.00969	0.327235	1.07091
0.84536	1.39252	1.26131	0.377615	0.151508	0.921692	0.716349	0.961538	1.06112	1.21261	1.0226	0.322231	1.07958
0.85051	1.39252	1.23497	0.377615	0.152923	0.928795	0.71473	0.961538	1.06936	1.2409	1.02328	0.320831	1.08503
0.85567	1.39252	1.20863	0.409901	0.159345	0.935897	0.714071	0.961538	1.07547	1.26916	1.04219	0.311146	1.09908
0.86082	1.39252	1.16649	0.415376	0.191689	0.943	0.722285	0.961538	1.08209	1.29744	1.0635	0.313839	1.09624
0.86598	1.39252	1.14316	0.415376	0.217189	0.950103	0.720666	0.961538	1.08678	1.3257	1.08931	0.304742	1.0934
0.87113	1.41856	1.12096	0.445548	0.240203	0.957218	0.719047	0.961538	1.09152	1.35399	1.12023	0.295058	1.08939
0.87629	1.43472	1.09846	0.453138	0.269756	0.964321	0.717169	0.961538	1.09578	1.37205	1.15992	0.289926	1.06834
0.88144	1.43472	1.08305	0.474209	0.301793	0.971423	0.712312	0.961538	1.09733	1.38794	1.2008	0.288033	1.05933
0.8866	1.43472	1.08305	0.490182	0.322055	0.978526	0.712312	0.961538	1.09887	1.41468	1.25202	0.27897	1.04366
0.89175	1.43472	1.08305	0.494071	0.344076	0.985641	0.71215	0.961538	1.10042	1.42271	1.30323	0.269286	1.02211
0.89691	1.43472	1.08305	0.52092	0.350002	0.992744	0.70152	0.961538	1.10171	1.42795	1.35447	0.259601	1.00047
0.90206	1.43472	1.08305	0.541575	0.380778	1.00447	0.70152	0.961538	1.10328	1.44302	1.41633	0.249917	0.960219
0.90721	1.43472	1.08143	0.579903	0.410789	1.01637	0.70152	0.961538	1.10311	1.44186	1.47884	0.241185	0.93853
0.91237	1.43472	1.07749	0.602598	0.421379	1.0309	0.70152	0.961538	1.10031	1.43022	1.54403	0.230548	0.909234
0.91752	1.43472	1.07744	0.630693	0.450052	1.05299	0.69118	0.961538	1.09939	1.42337	1.5957	0.221754	0.877079
0.92268	1.45287	1.08305	0.668869	0.458768	1.06554	0.690727	0.946038	1.09936	1.42271	1.66201	0.213723	0.852779
0.92783	1.51236	1.08305	0.701986	0.47991	1.09237	0.690727	0.896077	1.09646	1.40849	1.71842	0.211372	0.816196
0.93299	1.55076	1.09418	0.73144	0.496999	1.12095	0.690727	0.884615	1.09273	1.38483	1.78213	0.196966	0.793183
0.93814	1.56131	1.10707	0.770032	0.496999	1.13871	0.684111	0.884615	1.08725	1.37449	1.83692	0.193109	0.75978
0.9433	1.57279	1.11456	0.813118	0.524449	1.16976	0.685104	0.884615	1.08293	1.36163	1.89159	0.191911	0.739965
0.94845	1.62241	1.13858	0.850162	0.53523	1.19664	0.686723	0.850192	1.07815	1.34763	1.94903	0.185865	0.710668
0.95361	1.64571	1.15881	0.876256	0.560309	1.22367	0.68096	0.807692	1.07042	1.3334	1.98849	0.187125	0.684135
0.95876	1.64571	1.18471	0.909372	0.57346	1.25369	0.679276	0.807692	1.0627	1.32626	2.03267	0.189469	0.648517
0.96392	1.67571	1.20287	0.939884	0.573881	1.27862	0.680787	0.807692	1.05497	1.32626	2.08307	0.191811	0.611102
0.96907	1.73572	1.2492	0.960388	0.603318	1.30568	0.673308	0.799192	1.04545	1.32626	2.12138	0.194154	0.573686
0.97422	1.81787	1.29484	0.984631	0.611691	1.32715	0.673243	0.674346	1.03254	1.32194	2.1601	0.199079	0.536271
0.97938	1.84222	1.33998	1.00532	0.614444	1.34523	0.670696	0.615385	1.0196	1.32698	2.19864	0.21146	0.507069
0.98453	1.8302	1.38512	1.01956	0.64239	1.35481	0.673027	0.601538	1.00626	1.34198	2.23629	0.22102	0.474309
0.98969	1.88375	1.43027	1.02991	0.649922	1.36438	0.66912	0.525962	0.99223	1.35252	2.27277	0.240232	0.442287
0.99484	1.97232	1.47541	1.05596	0.657338	1.37391	0.668764	0.444231	0.977166	1.36	2.29817	0.26111	0.420106
1	2.13668	1.52055	1.05732	0.683909	1.37781	0.671959	0.319385	0.960735	1.3891	2.32357	0.291452	0.406631
1.00515	2.17689	1.5657	1.05732	0.688152	1.3805	0.675196	0.285077	0.946475	1.42219	2.34623	0.320573	0.393611
1.01031	2.20432	1.59366	1.05732	0.698628	1.37658	0.678434	0.250962	0.931042	1.44124	2.35668	0.345667	0.394803
1.01546	2.23171	1.60675	1.06027	0.725427	1.36947	0.681683	0.201038	0.917334	1.46026	2.36957	0.379561	0.4005
1.02062	2.23648	1.63506	1.06952	0.726383	1.36279	0.684921	0.192308	0.903621	1.47931	2.37474	0.415642	0.406177
1.02577	2.23648	1.6456	1.09237	0.740375	1.35527	0.688158	0.226846	0.889913	1.49836	2.38766	0.451725	0.425443
1.03093	2.23648	1.6738	1.09508	0.764614	1.35026	0.691504	0.269231	0.877827	1.51739	2.38673	0.485689	0.463181
1.03608	2.25686	1.65613	1.09508	0.764614	1.34056	0.694645	0.213462	0.867248	1.53644	2.37158	0.518733	0.503908
1.04123	2.27867	1.61936	1.09508	0.781894	1.33678	0.697882	0.153846	0.855046	1.55546	2.36732	0.552785	0.543122
1.04639	2.27867	1.60237	1.09508	0.802844	1.32917	0.701131	0.153846	0.844147	1.57451	2.35172	0.589492	0.589489
1.05154	2.29686	1.57111	1.09508	0.802844	1.32051	0.704369	0.120692	0.832604	1.58922	2.34066	0.618388	0.64019
1.0567	2.32762	1.54266	1.09841	0.823374	1.31951	0.707607	0.073846	0.823721	1.5878	2.32567	0.645958	0.692405
1.06185	2.38244	1.48964	1.11808	0.836029	1.31844	0.710844	0.048885	0.81396	1.59573	2.30623	0.663998	0.741536
1.06701	2.40527	1.43667	1.13285	0.838628	1.30769	0.714093	0.079808	0.803555	1.60246	2.28205	0.692113	0.794678
1.07216	2.40294	1.39256	1.13326	0.841572	1.30769	0.715787	0.115385	0.795059	1.6203	2.25803	0.721011	0.841443
1.07732	2.34813	1.36336	1.13439	0.832473	1.29626	0.716446	0.115385	0.786563	1.61642	2.23221	0.749125	0.881697
1.08247	2.30712	1.31433	1.16309	0.839202	1.29487	0.718065	0.127923	0.778067	1.63024	2.20726	0.767165	0.921952
1.08763	2.27973	1.26786	1.15588	0.811714	1.29303	0.719684	0.264731	0.769571	1.63031	2.19435	0.786918	0.95473
1.09278	2.32205	1.23409	1.17027	0.784188	1.28778	0.721302	0.332962	0.761074	1.6257	2.16897	0.806744	0.975946
1.09794	2.40527	1.21656	1.17884	0.755935	1.28915	0.722921	0.307692	0.752573	1.62636	2.15057	0.817384	0.994663
1.10309	2.40527	1.18151	1.2064	0.701074	1.28764	0.729645	0.307692	0.743859	1.63933	2.13766	0.824569	1.00305
1.10825	2.40527	1.18151	1.20244	0.663494	1.29001	0.735527	0.379885	0.735581	1.63569	2.12475	0.833871	1.01028
1.1134	2.40527	1.18151	1.20716	0.622051	1.29487	0.738581	0.423077	0.727085	1.63135	2.11183	0.838939	1.01376
1.11855	2.40527	1.18151	1.22385	0.570249	1.2995	0.742499	0.423077	0.718588	1.63661	2.09892	0.841438	1.01092
1.12371	2.40527	1.18151	1.25142	0.52506	1.3131	0.748651	0.423077	0.710092	1.6286	2.08601	0.831754	1.00808
1.12886	2.40527	1.18151	1.27872	0.471614	1.32005	0.754231	0.423077	0.701596	1.63832	2.07759	0.82207	1.00524
1.13402	2.40527	1.19475	1.28317	0.412547	1.33673	0.760825	0.423077	0.693095	1.63427	2.06077	0.812175	0.993035
1.13917	2.40527	1.23074	1.30523	0.359445	1.35341	0.767203	0.423077	0.684599	1.62503	2.03492	0.79536	0.97182
1.14433	2.39548	1.23074	1.33291	0.318079	1.37009	0.769891	0.436462	0.676103	1.6158	2.01578	0.768807	0.955979
1.14948	2.3407	1.24349	1.36274	0.288527	1.3985	0.77628	0.524269	0.667606	1.60072	1.99081	0.742704	0.942524
1.15464	2.3034	1.27997	1.39253	0.239018	1.41628	0.783921	0.538462	0.65928	1.59443	1.96426	0.715699	0.929068
1.15979	2.2834	1.29237	1.42504	0.229384	1.44251	0.790062	0.544538	0.6509	1.5898	1.92455	0.679618	0.908609
1.16495	2.30884	1.34146	1.46209	0.205719	1.47096	0.797952	0.522077	0.641924	1.58519	1.89546	0.641037	0.891936
1.1701	2.27728	1.37966	1.49913	0.192912	1.49954	0.803488	0.565077	0.632653	1.58056	1.85803	0.602456	0.878764
1.17526	2.23648	1.39704	1.53618	0.191153	1.52251	0.810428	0.577346	0.623382	1.57596	1.82053	0.563875	0.859933
1.18041	2.23648	1.43942	1.57322	0.191153	1.54763	0.816083	0.605962	0.614115	1.55537	1.78199	0.525294	0.84432
1.18556	2.23821	1.4885	1.60921	0.207784	1.57245	0.822332	0.618577	0.604844	1.54285	1.7463	0.486713	0.820833
1.19072	2.27032	1.53759	1.62065	0.235272	1.60103	0.831419	0.677115	0.595573	1.538	1.7093	0.449214	0.787127
1.19587	2.27867	1.58662	1.64659	0.262759	1.62667	0.843712	0.692308	0.585197	1.52479	1.67009	0.417986	0.759893
1.20103	2.27867	1.64215	1.6703	0.312918	1.64531	0.852465	0.692308	0.572191	1.51066	1.64386	0.384248	0.73266
1.20618	2.27867	1.72092	1.68632	0.356004	1.66818	0.857505	0.692308	0.562213	1.50002	1.60684	0.351602	0.705426
1.21134	2.27867	1.79102	1.69957	0.399358	1.68956	0.869787	0.692308	0.550079	1.4822	1.57729	0.32989	0.678192
1.21649	2.27867	1.87432	1.69927	0.451848	1.7062	0.880698	0.708038	0.540425	1.4687	1.55243	0.308179	0.650959
1.22165	2.29424	1.93979	1.71146	0.524754	1.72826	0.886775	0.772154	0.529846	1.44977	1.53453	0.286467	0.629062
1.2268	2.33184	2.02781	1.71592	0.584165	1.74096	0.895862	0.817692	0.516385	1.42812	1.5213	0.264756	0.620527
1.23196	2.39607	2.09014	1.70867	0.642887	1.76306	0.90536	0.876231	0.506343	1.41131	1.49995	0.255852	0.61201
1.23711	2.40527	2.17609	1.70146	0.694843	1.77758	0.909957	0.884615	0.496297	1.38765	1.48791	0.242575	0.608168
1.24227	2.39252	2.22513	1.7135	0.74718	1.78961	0.919401	0.942423	0.486255	1.36079	1.47586	0.233269	0.622798
1.24742	2.41261	2.27421	1.72476	0.805368	1.80631	0.92102	1.01338	0.476214	1.33251	1.46854	0.228362	0.655936
1.25257	2.44472	2.32329	1.71754	0.832855	1.82432	0.922639	1.07192	0.466173	1.30919	1.46897	0.22352	0.705502
1.25773	2.5062	2.36302	1.72041	0.892037	1.83796	0.924257	1.15723	0.457047	1.29303	1.45452	0.220395	0.769451
1.26288	2.54827	2.36794	1.73703	0.9261	1.84986	0.925445	1.22746	0.450934	1.27024	1.44299	0.222292	0.855448
1.26804	2.51532	2.3933	1.73703	0.953588	1.86176	0.925035	1.26923	0.441779	1.25392	1.4336	0.232136	0.953084
1.27319	2.48966	2.39718	1.73703	0.981076	1.87642	0.918332	1.26923	0.436562	1.25392	1.41842	0.23336	1.08024
1.27835	2.52089	2.39443	1.73703	1.0086	1.88554	0.918268	1.35465	0.43135	1.25392	1.41041	0.233947	0.209069
1.2835	2.553	2.36302	1.74413	1.03609	1.89744	0.910777	1.40389	0.426133	1.25392	1.39793	0.246324	0.343837
1.28866	2.57406	2.36248	1.77079	1.06358	1.91412	0.910972	1.42308	0.420921	1.25392	1.38546	0.250816	0.478662
1.29381	2.57406	2.35494	1.77479	1.09106	1.9308	0.901917	1.42488	0.416566	1.25983	1.37298	0.258814	0.63773
1.29897	2.57406	2.31763	1.77683	1.11859	1.94594	0.892873	1.48342	0.415408	1.27803	1.36802	0.269781	0.773274
1.30412	2.57406	2.30596	1.79552	1.14608	1.95783	0.884886	1.5	0.411732	1.28302	1.36592	0.276805	0.924052
1.30928	2.57406	2.26456	1.81255	1.15036	1.96973	0.885566	1.5	0.410976	1.30668	1.35348	0.284597	0.056644
1.31443	2.51156	2.25703	1.81776	1.15801	1.98161	0.876522	1.48308	0.406888	1.32959	1.34643	0.295682	0.175571
1.31958	2.51738	2.211	1.85031	1.1522	1.99351	0.867855	1.49342	0.406888	1.35401	1.34398	0.308617	0.274135
1.32474	2.53186	2.18678	1.85129	1.15694	2.00541	0.863182	1.5	0.40653	1.37767	1.32926	0.316547	0.363709
1.32989	2.53186	2.1631	1.86496	1.16034	2.01729	0.860171	1.5	0.40481	1.40133	1.32847	0.325748	0.41494
1.33505	2.51945	2.14444	1.87369	1.15495	2.02919	0.851116	1.50862	0.405198	1.42498	1.32364	0.334591	0.476126
1.3402	2.46936	2.11505	1.89027	1.15537	2.04109	0.842072	1.56715	0.405585	1.45045	1.32433	0.340848	0.518197
1.34536	2.48405	2.10225	1.9244	1.12876	2.05299	0.833028	1.60742	0.405973	1.49641	1.31533	0.351758	0.543235
1.35051	2.53186	2.06695	1.92606	1.10219	2.06487	0.823973	1.61539	0.406355	1.52452	1.31219	0.363785	0.548913
1.35567	2.55161	2.06016	1.93932	1.07562	2.07677	0.820325	1.63339	0.406743	1.56827	1.31011	0.375813	0.564072
1.36082	2.61579	2.01841	1.9636	1.0276	2.08867	0.809748	1.72365	0.407934	1.61558	1.32058	0.38784	0.560476
1.36598	2.57406	2.0125	1.9636	0.997744	2.10055	0.799085	1.73077	0.412362	1.66289	1.32212	0.399867	0.551581
1.37113	2.57406	1.96347	1.99694	0.959514	2.11245	0.788411	1.73077	0.412865	1.73337	1.3214	0.411894	0.535873
1.37629	2.64166	1.91995	2.00529	0.906335	2.12435	0.777748	1.74619	0.414919	1.80436	1.33201	0.423921	0.519995
1.38144	2.8986	1.91454	2.01276	0.850136	2.13747	0.769491	1.80473	0.418557	1.87533	1.33115	0.435949	0.48661
1.3866	2.86273	1.87072	2.03731	0.799289	2.15792	0.766642	1.88373	0.421207	1.9681	1.32154	0.455161	0.462556
1.39175	2.82724	1.86565	2.03912	0.746836	2.17285	0.75653	1.92308	0.424476	2.06272	1.30777	0.479216	0.426125
1.3969	3.02325	1.81657	2.03912	0.693696	2.18474	0.745856	2.00769	0.429504	2.15737	1.30167	0.500458	0.388709
1.40206	3.65347	1.77226	2.07152	0.665176	2.19663	0.735193	2.26923	0.433394	2.2313	1.29819	0.51967	0.351294
1.40721	3.70356	1.76769	2.07688	0.636961	2.20853	0.724519	2.26062	0.43865	2.31731	1.27788	0.542195	0.313878
1.41237	3.71339	1.71929	2.07688	0.633444	2.2229	0.721788	2.2305	0.44049	2.38674	1.26113	0.571903	0.274135
1.41752	3.98139	1.6771	2.07688	0.634362	2.24513	0.713489	2.34181	0.44609	2.4531	1.24246	0.59994	0.217491
1.42268	4.64174	1.66972	2.10603	0.653324	2.25703	0.703311	2.61538	0.455763	2.51946	1.22514	0.623073	0.158519
1.42783	4.64174	1.62064	2.11464	0.679971	2.26892	0.692637	2.61538	0.460975	2.54936	1.21137	0.654314	0.093227
1.43299	4.64174	1.5716	2.14236	0.723325	2.28082	0.681974	2.63346	0.46656	2.56853	1.1925	0.673838	0.024319
1.43814	4.81365	1.52612	2.1524	0.778338	2.30337	0.6713	2.7645	0.476514	2.58056	1.16592	0.704276	0.947558
1.4433	5.14811	1.52267	2.17869	0.833314	2.31742	0.660637	2.97046	0.485069	2.56868	1.15209	0.725228	0.869055
1.44845	5.14811	1.47364	2.21573	0.888328	2.32932	0.649963	2.91342	0.494529	2.52845	1.13229	0.74444	0.788546
1.45361	5.17411	1.42456	2.25278	0.946209	2.34909	0.644718	2.84615	0.501737	2.47654	1.12048	0.763652	0.708019
1.45876	5.28576	1.37675	2.31395	1.02779	2.36592	0.638102	2.88965	0.508901	2.39228	1.10691	0.780747	0.62751
1.46391	5.4435	1.34569	2.36463	1.09152	2.38385	0.636764	2.9475	0.513725	2.3095	1.09357	0.795985	0.546982
1.46907	5.4435	1.32733	2.40167	1.14658	2.40254	0.630493	2.922	0.518555	2.21941	1.08023	0.805467	0.477469
1.47422	5.4435	1.28913	2.46073	1.20155	2.4186	0.626565	2.87208	0.523384	2.12016	1.07971	0.820977	0.404588
1.47938	5.53237	1.27795	2.51352	1.24911	2.44238	0.625971	2.89477	0.52801	2.02009	1.07928	0.827857	0.337762
1.48453	5.65449	1.23246	2.57605	1.30569	2.46517	0.633494	2.96154	0.528165	1.91027	1.07885	0.832066	1.27595
1.48969	5.68027	1.23074	2.65101	1.33318	2.48788	0.641232	2.89112	0.527986	1.80608	1.07842	0.842773	1.21927
1.49484	5.70765	1.23074	2.71003	1.37512	2.50495	0.648938	2.81619	0.527806	1.71145	1.08183	0.843156	1.16846
1.5	5.75648	1.23074	2.78227	1.41851	2.53351	0.657993	2.7055	0.522982	1.61683	1.08127	0.855185	1.10946
1.50515	5.78108	1.23074	2.84771	1.45391	2.56132	0.672973	2.65385	0.518153	1.53349	1.07764	0.855568	1.05806
1.51031	5.79855	1.23074	2.90714	1.4814	2.58512	0.686831	2.56619	0.513323	1.46253	1.08041	0.866274	1.00473
1.51546	5.85336	1.23138	2.98391	1.50893	2.6089	0.697505	2.26688	0.508436	1.40195	1.08115	0.870484	0.954844
1.52062	5.92983	1.25481	3.0438	1.53642	2.63268	0.712852	2.09477	0.501354	1.36455	1.07881	0.877364	0.903518
1.52577	5.97903	1.27997	3.09852	1.5639	2.66076	0.727724	2.00596	0.49683	1.33142	1.07849	0.881582	0.858154
1.53092	5.92447	1.28061	3.1569	1.59139	2.69215	0.742888	2.03092	0.487607	1.29313	1.0659	0.888454	0.8179
1.53608	5.98413	1.3292	3.22483	1.61892	2.71687	0.758397	1.88165	0.482027	1.27017	1.05919	0.892429	0.777645
1.54123	6.12993	1.3292	3.28178	1.64614	2.73905	0.772427	1.65923	0.477963	1.24582	1.05802	0.896172	0.737372
1.54639	6.22428	1.32935	3.35114	1.67389	2.76506	0.782594	1.56715	0.473526	1.22544	1.04282	0.898608	0.707697
1.55154	6.24846	1.37843	3.3997	1.68765	2.79364	0.791638	1.53262	0.469859	1.21618	1.02705	0.90751	0.675789
1.5567	6.28863	1.37843	3.45537	1.71985	2.82222	0.800693	1.46419	0.465804	1.20441	1.00558	0.909698	0.645678
1.56185	6.51397	1.37843	3.52171	1.72038	2.8476	0.804082	1.19604	0.462515	1.19942	0.993878	0.918499	0.624122
1.56701	6.62457	1.3901	3.56601	1.74565	2.86654	0.807989	1.00646	0.458853	1.18623	0.973233	0.920475	0.602566
1.57216	6.62997	1.42721	3.61544	1.77318	2.89512	0.811626	0.914038	0.459963	1.19416	0.961367	0.920475	0.581029
1.57732	6.66221	1.42766	3.67053	1.79684	2.92369	0.815025	0.855308	0.458258	1.20569	0.937777	0.920475	0.568273
1.58247	6.80859	1.42766	3.70757	1.79684	2.95227	0.819181	0.679269	0.457483	1.21013	0.926772	0.93094	0.556842
1.58763	6.97358	1.45449	3.75062	1.81428	2.98085	0.817562	0.465154	0.458592	1.23381	0.912805	0.933439	0.544144
1.59278	7.01173	1.47639	3.81946	1.81099	3.00942	0.817896	0.314538	0.459754	1.25392	0.900329	0.933439	0.541305
1.59793	7.04384	1.47689	3.85651	1.83419	3.03042	0.820238	0.168192	0.460912	1.26007	0.887852	0.933439	0.534662
1.60309	7.04701	1.47689	3.89162	1.83228	3.05376	0.821641	0.153846	0.46207	1.30598	0.875357	0.933439	0.529912
1.60824	7.136	1.51849	3.91776	1.83507	3.08233	0.821868	0.070538	0.463227	1.33723	0.86288	0.933439	0.529912
1.6134	7.27559	1.52602	3.92988	1.83507	3.10611	0.820249	0	0.464385	1.38163	0.861713	0.928597	0.529912
1.61855	7.33982	1.52612	3.96692	1.83507	3.12559	0.81863	0	0.465378	1.44673	0.855861	0.920475	0.527092
1.62371	7.34239	1.52612	4.00272	1.83473	3.14587	0.817011	0	0.466144	1.49023	0.843384	0.917507	0.524253
1.62886	7.3748	1.52612	4.00298	1.83507	3.16868	0.815392	0	0.466914	1.55643	0.836149	0.90548	0.524594
1.63402	7.45105	1.55989	4.01465	1.81932	3.18056	0.813763	0	0.467684	1.60658	0.836454	0.893453	0.529912
1.63917	7.48738	1.57436	4.03969	1.79684	3.19242	0.812144	0	0.468459	1.66822	0.837531	0.881426	0.531577
1.64433	7.51118	1.57535	4.04037	1.79684	3.20621	0.810525	0	0.469229	1.70533	0.835844	0.86951	0.531804
1.64948	7.51118	1.57535	4.06684	1.7778	3.21713	0.809273	0	0.470004	1.74459	0.836346	0.851951	0.535835
1.65464	7.576	1.57535	4.06133	1.75861	3.22704	0.807287	0	0.47261	1.77314	0.838698	0.834746	0.546244
1.65979	7.67997	1.59026	4.0881	1.75861	3.23323	0.805668	0	0.474591	1.80571	0.838734	0.81098	0.548837
1.66494	7.67997	1.58746	4.08462	1.73108	3.24197	0.804039	0	0.479193	1.83919	0.839165	0.786926	0.55442
1.6701	7.67997	1.62142	4.10996	1.70971	3.24359	0.801351	0	0.479547	1.85134	0.845215	0.763027	0.569636
1.67525	7.67997	1.62458	4.13979	1.68314	3.24609	0.798653	0	0.479929	1.85652	0.857871	0.743815	0.575654
1.68041	7.89261	1.62487	4.13847	1.65657	3.25332	0.795977	0	0.484022	1.84989	0.85841	0.725958	0.586934
1.68556	8.01755	1.62098	4.16166	1.62499	3.25641	0.78786	0	0.483683	1.83774	0.858841	0.711173	0.5914
1.69072	8.01755	1.61704	4.19149	1.60129	3.25641	0.78786	0	0.482908	1.82792	0.859271	0.699142	0.610118
1.69587	8.01755	1.61311	4.22132	1.54192	3.25641	0.786878	0	0.481116	1.82867	0.862539	0.682742	0.627094
1.70103	8.14183	1.60922	4.25757	1.49815	3.25641	0.781903	0	0.478486	1.82033	0.863706	0.678836	0.637086
1.70618	8.49793	1.60528	4.29462	1.44673	3.25641	0.779637	0	0.474146	1.80646	0.8592	0.676493	0.652965
1.71134	8.57823	1.60134	4.34363	1.39485	3.25641	0.777068	0	0.468348	1.78495	0.848177	0.674151	0.668824
1.71649	8.56612	1.64141	4.37833	1.35581	3.26085	0.777068	0	0.459972	1.77261	0.838177	0.6763	0.688128
1.72165	8.56612	1.64274	4.43195	1.3133	3.26876	0.777068	0	0.453317	1.7634	0.817622	0.679148	0.719961
1.7268	8.82332	1.6388	4.48055	1.26452	3.26923	0.777068	0	0.442646	1.75416	0.793099	0.681648	0.743144
1.73196	9.11469	1.63486	4.5176	1.23783	3.26923	0.777068	0	0.430551	1.74492	0.757392	0.684147	0.772895
1.73711	9.11469	1.63098	4.55464	1.20086	3.26923	0.777068	0	0.415907	1.73569	0.713229	0.686647	0.807472
1.74226	9.11469	1.62487	4.60751	1.18465	3.26923	0.777068	0	0.403987	1.72645	0.66307	0.689145	0.840307
1.74742	9.12634	1.6231	4.66479	1.15808	3.26923	0.775859	0	0.388893	1.71722	0.600668	0.691645	0.859536
1.75257	9.2818	1.61916	4.70353	1.14692	3.26923	0.766847	0	0.373732	1.71003	0.532305	0.694209	0.892182
1.75773	9.36788	1.61527	4.74058	1.14417	3.26923	0.768466	0	0.358546	1.70543	0.470908	0.696643	0.921668
1.76288	9.3686	1.61133	4.77762	1.14673	3.26923	0.770085	0	0.344416	1.7008	0.39558	0.700095	0.941994
1.76804	9.39767	1.62216	4.81467	1.14692	3.26923	0.771715	0	0.332437	1.69619	0.335583	0.704009	0.966294
1.77319	9.4678	1.62458	4.85175	1.16347	3.26923	0.773334	0	0.319402	1.69158	0.266198	0.710857	0.979333
1.77835	9.53363	1.62458	4.88879	1.19096	3.26923	0.774953	0	0.308964	1.67521	0.203687	0.709182	0.992354
1.7835	9.53667	1.66642	4.92584	1.21845	3.26923	0.776571	0	0.297227	1.65823	0.150854	0.719015	1.00479
1.78866	9.53667	1.6738	4.96288	1.24594	3.26923	0.777068	0	0.287273	1.6536	0.113082	0.716793	0.999092
1.79381	9.53667	1.71535	4.99992	1.27346	3.26923	0.777068	0	0.28067	1.64295	0.079008	0.725383	0.993414
1.79897	9.58402	1.76444	5.03697	1.30095	3.26923	0.777068	0	0.272668	1.62491	0.066531	0.725071	0.987736
1.80412	9.62106	1.81347	5.07401	1.32844	3.26923	0.777068	0	0.267204	1.61567	0.054485	0.731788	0.982059
1.80927	9.62106	1.86255	5.11359	1.37382	3.26923	0.777068	0	0.262322	1.60644	0.051757	0.73335	0.957929
1.81443	9.62106	1.91163	5.15773	1.42883	3.26923	0.777068	0	0.257546	1.59226	0.061756	0.734815	0.933534
1.81958	9.62106	1.96662	5.18515	1.46691	3.26923	0.777122	0	0.252721	1.57335	0.069386	0.735964	0.909253
1.82474	9.62106	2.05228	5.22219	1.50059	3.26923	0.778741	0	0.247892	1.55295	0.09179	0.737626	0.902723
1.82989	9.62106	2.10806	5.25923	1.55557	3.26923	0.787321	0	0.244278	1.54435	0.105129	0.738734	0.867087
1.83505	9.62106	2.1726	5.29628	1.59036	3.26923	0.78786	0	0.240103	1.53	0.128503	0.738505	0.844603
1.8402	9.62106	2.25048	5.33332	1.6188	3.26923	0.78786	0	0.237773	1.49903	0.15378	0.740847	0.823047
1.84536	9.65512	2.32619	5.37036	1.64721	3.26923	0.78786	0	0.235564	1.477	0.179613	0.735223	0.788717
1.85051	9.70546	2.3992	5.40741	1.67561	3.26923	0.796484	0	0.231621	1.45006	0.196848	0.740066	0.762808
1.85567	9.70546	2.49141	5.44445	1.70474	3.26923	0.798653	0	0.231074	1.42653	0.224979	0.744908	0.739473
1.86082	9.70546	2.58101	5.48154	1.7325	3.26923	0.798653	0	0.231461	1.41418	0.239072	0.74975	0.717917
1.86598	9.70546	2.64707	5.51858	1.76087	3.26923	0.801912	0	0.228511	1.38801	0.252392	0.751937	0.712409
1.87113	9.73285	2.73657	5.55562	1.78698	3.26923	0.804125	0	0.227446	1.35975	0.265731	0.757629	0.693749
1.87628	9.76023	2.83469	5.5887	1.81768	3.26923	0.805744	0	0.227688	1.334	0.279375	0.764706	0.666837
1.88144	9.78766	2.93285	5.59195	1.82555	3.26923	0.807363	0	0.227664	1.32732	0.282768	0.777086	0.634569
1.88659	9.86539	3.06956	5.62899	1.82647	3.26923	0.809359	0	0.227664	1.30215	0.283198	0.796072	0.610174
1.89175	9.91645	3.17831	5.66604	1.82739	3.26923	0.810601	0	0.227664	1.30186	0.283701	0.809887	0.590662
1.8969	9.91645	3.31473	5.70248	1.82831	3.26923	0.818468	0	0.227664	1.29173	0.28406	0.821914	0.568141
1.90206	9.9394	3.46192	5.72615	1.82922	3.26923	0.820238	0	0.227664	1.30215	0.284491	0.838158	0.545525
1.90721	9.97498	3.57121	5.73967	1.83014	3.26923	0.824793	0	0.227664	1.30215	0.282516	0.858933	0.523969
1.91237	10.0297	3.70708	5.77649	1.83106	3.26923	0.827879	0	0.229218	1.30215	0.270039	0.873302	0.502413
1.91752	10.043	3.82942	5.8135	1.83198	3.26923	0.829498	0	0.229306	1.32513	0.267831	0.896037	0.49278
1.92268	10.049	3.92758	5.82943	1.82563	3.26923	0.831117	0	0.228918	1.34878	0.26302	0.904386	0.478359
1.92783	10.0764	4.02176	5.85175	1.83339	3.26923	0.83919	0	0.229189	1.37244	0.250741	0.923599	0.473135
1.93299	10.0852	4.11599	5.87958	1.80682	3.26923	0.841824	0	0.231916	1.39609	0.251171	0.931168	0.473135
1.93814	10.0852	4.17324	5.89068	1.80655	3.26923	0.841824	0	0.232677	1.41975	0.243524	0.938437	0.473135
1.94329	10.0852	4.22134	5.92954	1.79833	3.26923	0.846259	0	0.232144	1.44341	0.233686	0.945623	0.473135
1.94845	10.0852	4.23374	5.94211	1.79925	3.26923	0.850015	0	0.234934	1.46706	0.221353	0.943299	0.485702
1.9536	10.0852	4.23374	5.98033	1.78904	3.26923	0.852271	0	0.235225	1.49074	0.220652	0.9427	0.504419
1.95876	10.0852	4.22286	6.02458	1.7913	3.26923	0.852616	0	0.238029	1.52872	0.211551	0.942186	0.535665
1.96391	10.0852	4.17895	6.03931	1.79699	3.26923	0.852616	0	0.242084	1.56055	0.199899	0.944529	0.572683
1.96907	10.0852	4.10648	6.07651	1.79141	3.26923	0.852616	0	0.24422	1.5674	0.20288	0.946872	0.610099
1.97422	10.0852	4.03097	6.11967	1.79684	3.26923	0.852616	0	0.246061	1.58536	0.194675	0.945154	0.647514
1.97938	10.0971	3.95712	6.15044	1.80464	3.26923	0.852616	0	0.249403	1.60902	0.197494	0.938594	0.688753
1.98453	10.1245	3.86738	6.19685	1.8077	3.26923	0.852616	0	0.253462	1.61563	0.185053	0.940937	0.734893
1.98969	10.1274	3.76926	6.24836	1.82139	3.26923	0.852616	0	0.257517	1.63038	0.186579	0.943279	0.778686
1.99484	10.1371	3.6711	6.29677	1.83507	3.26923	0.858002	0	0.261571	1.63974	0.185484	0.945623	0.816102
2	10.1645	3.57298	6.3232	1.83817	3.26923	0.862146	0	0.265625	1.63974	0.18464	0.947966	0.853517
2.00515	10.1696	3.50967	6.36508	1.86929	3.26923	0.863409	0	0.26968	1.64681	0.185394	0.950309	0.88675
2.0103	10.1696	3.42593	6.41659	1.89315	3.26923	0.869096	0	0.273739	1.65556	0.187279	0.952651	0.907776
2.01546	10.1696	3.36838	6.46809	1.92067	3.26923	0.875809	0	0.274993	1.66016	0.186256	0.945811	0.923636
2.02061	10.1696	3.3514	6.51813	1.94908	3.26923	0.88113	0	0.277377	1.66438	0.196722	0.946165	0.939495
2.02577	10.1696	3.34761	6.56242	1.9854	3.26923	0.89556	0	0.278825	1.6694	0.20507	0.946716	0.946271
2.03092	10.1696	3.32772	6.60668	2.03949	3.26923	0.910864	0	0.280893	1.66858	0.205501	0.943395	0.953898
2.03608	10.1696	3.32275	6.65097	2.09355	3.26923	0.922434	0	0.280995	1.65903	0.218247	0.942246	0.959291
2.04123	10.1696	3.34101	6.69523	2.14765	3.26923	0.93805	0	0.282128	1.65915	0.224315	0.935939	0.951797
2.04639	10.1696	3.34761	6.73952	2.22354	3.26923	0.959387	0	0.283761	1.66376	0.224728	0.926254	0.941104
2.05154	10.1696	3.34761	6.78378	2.29403	3.26923	0.977141	0	0.283523	1.66836	0.225158	0.91657	0.929881
2.0567	10.1696	3.37464	6.82807	2.36442	3.26923	0.992208	0	0.282748	1.66233	0.225589	0.907198	0.92004
2.06185	10.1696	3.42465	6.87233	2.44374	3.26923	1.01261	0	0.281978	1.65348	0.22602	0.902356	0.907928
2.06701	10.1696	3.44563	6.91659	2.54226	3.26923	1.03394	0	0.284352	1.64837	0.220132	0.897514	0.898427
2.07216	10.1696	3.47964	6.96088	2.62801	3.26923	1.05528	0	0.285446	1.63817	0.207547	0.890797	0.882133
2.07732	10.1696	3.52784	7.00514	2.71342	3.26923	1.0786	0	0.285146	1.63569	0.193742	0.881114	0.866898
2.08247	10.1696	3.57692	7.05811	2.7918	3.26923	1.10159	0	0.284759	1.62346	0.182288	0.871429	0.855694
2.08762	10.1696	3.62595	7.11155	2.87082	3.26923	1.12131	0	0.284376	1.60904	0.168788	0.861745	0.844925
2.09278	10.1696	3.68695	7.14859	2.95607	3.26923	1.14459	0	0.283988	1.59462	0.156293	0.849011	0.826454
2.09793	10.1696	3.74637	7.18564	3.01013	3.26923	1.17276	0	0.283601	1.58018	0.143816	0.834969	0.813074
2.10309	10.2126	3.81421	7.22547	3.06423	3.26923	1.19409	0	0.283213	1.56643	0.131339	0.822197	0.804349
2.10824	10.254	3.89076	7.25972	3.11829	3.26923	1.21543	0	0.28162	1.5627	0.115523	0.80442	0.789019
2.1134	10.254	3.98597	7.29677	3.16978	3.26923	1.23677	0	0.27881	1.56103	0.091342	0.783329	0.772763
2.11855	10.254	4.08802	7.32573	3.17315	3.26923	1.26119	0	0.276509	1.55008	0.081127	0.767557	0.757017
2.12371	10.254	4.19008	7.32573	3.19096	3.26923	1.29024	0	0.276103	1.5531	0.071809	0.748215	0.735461
2.12886	10.254	4.29213	7.32573	3.20935	3.26923	1.31441	0	0.273061	1.54729	0.068919	0.715699	0.714188
2.13402	10.254	4.39369	7.32573	3.20706	3.26923	1.34371	0	0.271259	1.55534	0.056442	0.68196	0.699464
2.13917	10.254	4.49456	7.32573	3.19222	3.26923	1.36586	0	0.268251	1.56272	0.053857	0.648222	0.689737
2.14433	10.254	4.59829	7.3212	3.1647	3.26923	1.39272	0	0.266415	1.56496	0.049423	0.614483	0.670206
2.14948	10.254	4.72308	7.28416	3.13721	3.26923	1.41852	0	0.266415	1.57883	0.036946	0.577939	0.658283
2.15463	10.254	4.83547	7.24651	3.10972	3.26923	1.43985	0	0.266415	1.59228	0.035905	0.536852	0.643464
2.15979	10.254	4.91587	7.20036	3.09187	3.26923	1.46119	0	0.266415	1.60152	0.035905	0.495639	0.640095
2.16494	10.2717	5.00655	7.13526	3.05845	3.26923	1.48311	0	0.266415	1.61075	0.035905	0.457664	0.624539
2.1701	10.2962	5.09176	7.09727	3.05845	3.26923	1.50242	0	0.268071	1.61997	0.035905	0.41986	0.627075
2.17525	10.2962	5.14931	7.02341	3.03055	3.26923	1.51773	0	0.270571	1.6292	0.035905	0.386121	0.637635
2.18041	10.2962	5.19839	6.98637	3.01044	3.26923	1.53415	0	0.274141	1.63844	0.035905	0.357783	0.646265
2.18556	10.2962	5.24743	6.91277	2.98295	3.26923	1.54432	0	0.278965	1.64767	0.035905	0.333246	0.664982
2.19072	10.2962	5.29326	6.87452	2.98199	3.26923	1.5524	0	0.286323	1.65691	0.035905	0.311942	0.683681
2.19587	10.2962	5.3161	6.80236	2.96617	3.26923	1.55537	0	0.296137	1.66614	0.035905	0.299144	0.702455
2.20103	10.2962	5.31812	6.76267	2.94376	3.26923	1.56506	0	0.303267	1.65913	0.035905	0.300369	0.722799
2.20618	10.2962	5.34786	6.72562	2.94709	3.26923	1.56852	0	0.311376	1.66216	0.035905	0.303379	0.75414
2.21134	10.3171	5.36602	6.68858	2.94843	3.26923	1.57572	0	0.321417	1.66421	0.035905	0.320831	0.778308
2.21649	10.3384	5.36602	6.68379	2.94376	3.26923	1.57572	0	0.331464	1.6497	0.035905	0.351914	0.805068
2.22164	10.3384	5.36602	6.65225	2.96938	3.26923	1.57615	0	0.340497	1.64174	0.035905	0.383153	0.834081
2.2268	10.3384	5.36602	6.64602	2.96448	3.26923	1.58515	0	0.349391	1.62004	0.035905	0.425427	0.855732
2.23195	10.3461	5.38054	6.64262	2.98199	3.26923	1.58651	0	0.357751	1.61346	0.035905	0.474205	0.889797
2.23711	10.4009	5.40664	6.64602	2.98046	3.26923	1.58651	0	0.365148	1.59684	0.035905	0.532477	0.905657
2.24226	10.4228	5.41525	6.64602	2.98398	3.26923	1.58662	0	0.370825	1.57319	0.035905	0.583495	0.921516
2.24742	10.4228	5.44238	6.64602	2.98784	3.26923	1.59729	0	0.37565	1.54953	0.035905	0.640568	0.937395
2.25257	10.4228	5.48727	6.64602	3.00386	3.26923	1.59731	0	0.380067	1.52587	0.035905	0.706015	0.934575
2.25773	10.4228	5.51199	6.64602	3.00275	3.26923	1.60784	0	0.382499	1.50222	0.035905	0.773804	0.950207
2.26288	10.4228	5.54039	6.64738	3.02237	3.26923	1.6081	0	0.382683	1.47856	0.039172	0.830504	0.947804
2.26804	10.4228	5.58943	6.67401	3.019	3.26923	1.6081	0	0.385463	1.45127	0.053247	0.881114	0.963058
2.27319	10.4349	5.63851	6.68379	3.03655	3.26923	1.61603	0	0.387512	1.42115	0.066513	0.938577	0.961051
2.27835	10.4622	5.68759	6.69825	3.03464	3.26923	1.61861	0	0.38556	1.38698	0.077177	0.974779	0.964704
2.2835	10.465	5.73662	6.7186	3.03471	3.26923	1.61889	0	0.384228	1.34806	0.101628	1.01715	0.973561
2.28866	10.465	5.7857	6.74364	3.04756	3.26923	1.62213	0	0.384616	1.31223	0.127031	1.04856	0.97146
2.29381	10.465	5.83479	6.76327	3.05666	3.26923	1.62083	0	0.382475	1.27019	0.152433	1.0798	0.968603
2.29896	10.465	5.88382	6.79431	3.06251	3.26923	1.62847	0	0.379132	1.23157	0.177818	1.10535	0.965764
2.30412	10.465	5.9329	6.8272	3.06927	3.26923	1.62839	0	0.376928	1.19045	0.21252	1.12951	0.965196
2.30927	10.465	6.0001	6.8542	3.06836	3.26923	1.62929	0	0.373993	1.13851	0.25083	1.15633	0.9771
2.31443	10.465	6.07045	6.89128	3.06744	3.26923	1.63501	0	0.369551	1.07526	0.289141	1.1757	0.976173
2.31958	10.4679	6.12642	6.93365	3.06943	3.26923	1.63433	0	0.365109	1.01054	0.327451	1.18914	0.973334
2.32474	10.465	6.17841	6.98943	3.0656	3.26923	1.63913	0	0.360667	0.954955	0.365761	1.19866	0.970476
2.32989	10.465	6.25299	7.04018	3.06469	3.26923	1.64161	0	0.35623	0.894044	0.410534	1.20398	0.981075
2.33505	10.4331	6.32575	7.07722	3.06377	3.26923	1.64025	0	0.351789	0.834627	0.460245	1.20148	0.984122
2.3402	10.4228	6.39901	7.11427	3.04871	3.26923	1.63863	0	0.344964	0.778707	0.508572	1.19898	0.984122
2.34536	10.4228	6.47984	7.15131	3.0237	3.26923	1.64544	0	0.335692	0.724403	0.554889	1.19507	0.974091
2.35051	10.4212	6.56373	7.18835	3.02278	3.26923	1.64619	0	0.326426	0.670388	0.5932	1.17634	0.97411
2.35567	10.3891	6.65539	7.2254	2.99469	3.26923	1.64457	0	0.317155	0.622932	0.644274	1.14853	0.976949
2.36082	10.3569	6.74233	7.25421	2.98272	3.26923	1.64294	0	0.307883	0.578804	0.679694	1.12409	0.979807
2.36597	10.3384	6.84045	7.26527	2.97607	3.26923	1.64194	0	0.298617	0.550543	0.708131	1.08917	0.982645
2.37113	10.3384	6.93108	7.29817	2.94766	3.26923	1.64695	0	0.289346	0.521293	0.746423	1.04325	0.985484
2.37628	10.3384	7.02476	7.3189	2.95015	3.26923	1.64818	0	0.280079	0.498843	0.764555	0.988577	0.974848
2.38144	10.3384	7.10766	7.32573	2.94694	3.26923	1.64725	0	0.270808	0.481866	0.777481	0.928798	0.972236
2.38659	10.3384	7.18185	7.33438	2.9399	3.26923	1.64919	0	0.263591	0.467085	0.78994	0.858777	0.975075
2.39175	10.3331	7.25914	7.36349	2.94502	3.26923	1.65247	0	0.257095	0.463371	0.778755	0.790362	0.977933
2.3969	10.301	7.30837	7.36357	2.95018	3.26923	1.65445	0	0.250047	0.462455	0.77766	0.717886	0.980772
2.40206	10.2962	7.3387	7.37641	2.97538	3.26923	1.65892	0	0.24376	0.480661	0.768415	0.642442	0.971214
2.40721	10.2962	7.36371	7.40125	2.97446	3.26923	1.66635	0	0.237463	0.488763	0.74303	0.57184	0.968357
2.41237	10.2962	7.38443	7.40125	2.98895	3.26923	1.66882	0	0.234886	0.495467	0.728812	0.494075	0.961676
2.41752	10.2962	7.38443	7.40125	3.01086	3.26923	1.67214	0	0.23228	0.514517	0.709028	0.426006	0.957323
2.42268	10.2962	7.37311	7.4048	3.01231	3.26923	1.67784	0	0.227843	0.533566	0.684793	0.353632	0.945608
2.42783	10.2962	7.35061	7.43902	3.04297	3.26923	1.68527	0	0.223401	0.552592	0.65939	0.290997	0.92973
2.43298	10.279	7.31394	7.43902	3.06549	3.26923	1.69269	0	0.221052	0.573065	0.635657	0.243512	0.91387
2.43814	10.254	7.26485	7.43902	3.08468	3.26923	1.70632	0	0.219361	0.614806	0.624868	0.197747	0.897992
2.44329	10.254	7.21582	7.43879	3.08273	3.26923	1.71835	0	0.215341	0.633832	0.60117	0.161508	0.871478
2.44845	10.254	7.16935	7.43626	3.10701	3.26923	1.72577	0	0.212875	0.652882	0.592428	0.136361	0.847348
2.4536	10.254	7.13962	7.44351	3.13358	3.26923	1.7332	0	0.212904	0.674729	0.585642	0.11465	0.831469
2.45876	10.254	7.11687	7.43943	3.13492	3.26259	1.74062	0	0.211189	0.714468	0.573883	0.101685	0.819357
2.46391	10.254	7.08674	7.42123	3.14853	3.25641	1.75364	0	0.208835	0.734121	0.580866	0.096843	0.804008
2.46907	10.254	7.06331	7.42742	3.17315	3.25641	1.76628	0	0.209223	0.7755	0.583308	0.096376	0.785291
2.47422	10.254	7.03983	7.40038	3.17315	3.25255	1.7741	0	0.211034	0.796311	0.583308	0.101206	0.775942
2.47938	10.2328	7.05263	7.40412	3.19005	3.24359	1.7876	0	0.213132	0.836966	0.590597	0.106683	0.775942
2.48453	10.178	7.08743	7.37852	3.21501	3.24359	1.80125	0	0.213132	0.879479	0.600399	0.11871	0.775942
2.48969	10.1696	7.12307	7.34869	3.24318	3.24251	1.8148	0	0.215045	0.922161	0.606125	0.130737	0.775942
2.49484	10.199	7.15758	7.35028	3.26976	3.23077	1.82827	0	0.219875	0.964866	0.617489	0.142885	0.778686
2.49999	10.254	7.21297	7.32683	3.2951	3.23088	1.84216	0	0.224704	1.00757	0.620451	0.16885	0.786067
2.50515	10.254	7.26801	7.29699	3.34476	3.22541	1.85513	0	0.229528	1.05025	0.633934	0.1865	0.802911
2.5103	10.254	7.3131	7.2672	3.37111	3.2203	1.87334	0	0.234358	1.09296	0.645154	0.203369	0.819243
2.51546	10.254	7.3769	7.23737	3.41442	3.21795	1.88829	0	0.239187	1.13566	0.65167	0.223675	0.835103
2.52061	10.254	7.45262	7.20754	3.46875	3.2096	1.90154	0	0.244031	1.18915	0.651293	0.248436	0.850981
2.52577	10.254	7.51824	7.17774	3.50571	3.20513	1.91683	0	0.250517	1.24379	0.665781	0.267098	0.870985
2.53092	10.254	7.6103	7.14791	3.53481	3.19864	1.93384	0	0.258054	1.28787	0.669515	0.286281	0.896459
2.53608	10.254	7.70452	7.11808	3.59277	3.19231	1.95169	0	0.264705	1.34695	0.682369	0.299327	0.916009
2.54123	10.254	7.7987	7.06333	3.6237	3.18768	1.96749	0	0.271515	1.41331	0.679856	0.319269	0.933875
2.54639	10.254	7.88603	6.99645	3.6503	3.17949	1.98034	0	0.277696	1.47967	0.68499	0.34098	0.957777
2.55154	10.2253	7.97228	6.95314	3.67856	3.17671	1.99892	0	0.286052	1.54603	0.685205	0.362353	0.984027
2.5567	10.1706	8.08133	6.9005	3.73262	3.16944	2.01287	0	0.29311	1.61314	0.685888	0.382529	1.00271
2.56185	10.1696	8.17555	6.83362	3.76825	3.16574	2.0287	0	0.300661	1.67873	0.68745	0.39315	1.02763
2.567	10.1696	8.28676	6.76675	3.79485	3.15385	2.046	0	0.309928	1.75423	0.685942	0.414862	1.04756
2.57216	10.1696	8.43002	6.69991	3.82142	3.15419	2.0579	0	0.320855	1.82298	0.683554	0.436923	1.07127
2.57731	10.2139	8.57333	6.63303	3.8725	3.14289	3.07683	0	0.334733	1.88474	0.686408	0.455479	1.10159
2.58247	10.254	8.71747	6.58542	3.91283	3.14136	3.0922	0	0.347255	1.93535	0.686193	0.471067	1.1262
2.58762	10.2501	8.87619	6.53886	3.9394	3.13191	3.10569	0	0.358304	1.98295	0.682908	0.490595	1.16187
2.59278	10.1858	9.05233	6.49373	3.96597	3.12711	3.12541	0	0.372399	2.02754	0.684864	0.502176	1.18897
2.59793	10.1696	9.20868	6.4582	4.01235	3.12095	3.14276	0	0.386205	2.06101	0.685942	0.520557	1.21952
2.60309	10.1696	9.36341	6.42837	4.05738	3.10905	3.15405	0	0.398164	2.09101	0.683949	0.534509	1.25368
2.60824	10.1696	9.48215	6.39857	4.08395	3.1025	3.17166	0	0.408302	2.11596	0.682836	0.544194	1.27574
2.6134	10.1696	9.62546	6.3849	4.11052	3.09809	4.1807	0	0.416925	2.12645	0.682189	0.553878	1.31238
2.61855	10.1696	9.75336	6.38014	4.1522	3.08619	4.18976	0	0.423648	2.13166	0.682189	0.55997	1.34261
2.62371	10.1425	9.84754	6.37093	4.20193	3.07803	4.1988	0	0.429771	2.13198	0.680143	0.559995	1.3657
2.62886	10.1303	9.9267	6.36761	4.22851	3.07522	4.20784	0	0.432735	2.13306	0.676283	0.562	1.38559
2.63402	10.1306	9.97184	6.37486	4.25511	3.06333	4.2154	0	0.43088	2.13513	0.67228	0.554816	1.40822
2.63917	10.1116	10.0023	6.38207	4.29208	3.05437	4.21378	0	0.425668	2.12855	0.664237	0.547666	1.42408
2.64432	10.0842	9.99833	6.38717	4.34614	3.05194	4.21216	0	0.420315	2.13157	0.664237	0.540444	1.43996
2.64948	10.0568	9.98001	6.38169	4.37309	3.04047	4.21034	0	0.413742	2.12407	0.664237	0.53326	1.45582
2.65463	10.043	9.92704	6.38169	4.41606	3.03305	5.20468	0	0.40247	2.12797	0.664237	0.516078	1.46992
2.65979	10.043	9.87402	6.38169	4.4689	3.02844	5.19563	0	0.388205	2.11835	0.664237	0.499376	1.46863
2.66494	9.98447	9.82105	6.38169	4.52426	3.01885	5.18333	0	0.373722	2.12361	0.664237	0.484993	1.48317
2.6701	9.91645	9.75435	6.39363	4.55962	3.0155	5.17105	0	0.359239	2.11888	0.674775	0.465314	1.48057
2.67525	9.91645	9.66583	6.4153	4.62717	3.00664	5.15876	0	0.344755	2.12925	0.682189	0.447508	1.47961
2.68041	9.91645	9.59942	6.40212	4.70784	2.99753	5.14559	0	0.32956	2.12197	0.682656	0.434328	1.49202
2.68556	9.91645	9.51061	6.41069	4.78851	2.99042	5.13168	0	0.313565	2.1293	0.691022	0.415799	1.48635
2.69072	9.90514	9.45764	6.41946	4.88603	2.98332	5.11782	0	0.29947	2.12817	0.691022	0.39893	1.48067
2.69587	9.87425	9.40467	6.41946	4.99258	2.97188	5.1096	0	0.286643	2.1408	0.703445	0.386433	1.47497
2.70103	9.87425	9.35165	6.41946	5.11622	2.95955	5.09731	0	0.276117	2.13873	0.716353	0.374859	1.46929
2.70618	9.851	9.31128	6.41946	5.25098	2.94754	5.08679	0	0.264327	2.13477	0.729261	0.362951	1.44821
2.71133	9.81889	9.30734	6.41946	5.38219	2.92942	5.08335	0	0.258543	2.13757	0.742186	0.357212	1.43934
2.71649	9.78986	9.3034	6.41946	5.51913	2.91253	5.08155	0	0.249592	2.149	0.76337	0.352227	1.43332
2.72164	9.78986	9.29946	6.4167	5.65982	2.88894	5.08723	0	0.241851	2.14437	0.785954	0.347385	1.42764
2.7268	9.77247	9.29557	6.40949	5.80556	2.86515	5.08878	0	0.236082	2.13976	0.806186	0.342542	1.41431
2.73195	9.74766	9.3034	6.40224	5.93998	2.84137	5.08747	0	0.229015	2.13513	0.82974	0.3377	1.39796
2.73711	9.74766	9.33693	6.39502	6.0692	2.81758	5.09567	0	0.224961	2.14521	0.84613	0.332858	1.39166
2.74226	9.74766	9.34446	6.38781	6.20354	2.79379	5.09616	0	0.219778	2.14613	0.871748	0.332928	1.36899
2.74742	9.66668	9.38394	6.41477	6.30871	2.76956	5.10297	0	0.212003	2.14541	0.886433	0.336138	1.36136
2.75257	9.62106	9.40752	6.41111	6.40689	2.7405	5.11202	0	0.207949	2.1408	0.904601	0.331296	1.35568
2.75773	9.62106	9.43066	6.40386	6.46007	2.71192	5.12107	0	0.203894	2.13617	0.929986	0.326454	1.33366
2.76288	9.62106	9.4758	6.39665	6.5254	2.68335	4.12567	0	0.200116	2.12349	0.943109	0.321611	1.32539
2.76804	9.62106	9.51898	6.3894	6.55668	2.65609	4.13232	0	0.197525	2.12202	0.956035	0.316769	1.31388
2.77319	9.5749	9.56102	6.41273	6.57954	2.63833	4.13782	0	0.196571	2.10277	0.968942	0.311927	1.29764
2.77834	9.50262	9.61005	6.4113	6.57862	2.61044	4.14647	0	0.192516	2.0945	0.98185	0.307085	1.2884
2.7835	9.44784	9.65638	6.42384	6.5704	2.58187	4.15552	0	0.189402	2.07726	0.994776	0.302244	1.28403
2.78865	9.31792	9.70147	6.41481	6.52823	2.56403	4.16457	0	0.188723	2.06361	1.00284	0.297402	1.26655
2.79381	9.28348	9.74662	6.42803	6.50025	2.53653	4.17361	0	0.185197	2.05127	1.00303	0.292559	1.26072
2.79896	9.15689	9.80141	6.42368	6.44661	2.51081	4.18267	0	0.181806	2.03246	1.00567	0.287717	1.25788
2.80412	9.0149	9.88973	6.43547	6.394	2.48904	4.19171	0	0.180111	2.00781	1.0061	0.274128	1.25052
2.80927	8.76745	9.9588	6.43252	6.34568	2.46808	4.20075	0	0.176086	1.98515	1.00639	0.265068	1.23725
2.81443	8.70154	10.0348	6.41806	6.26635	2.44328	4.20981	0	0.174235	1.96911	0.993914	0.260226	1.23044
2.81958	8.6601	10.129	6.4036	6.20885	2.4244	4.21885	0	0.172172	1.95575	0.989444	0.255384	1.22758
2.82474	8.42577	10.2205	6.38913	6.14864	2.40083	3.22791	0	0.170815	1.93829	0.989875	0.250542	1.22474
2.82989	8.11511	10.2996	6.37471	6.09688	2.37999	3.23695	0	0.168442	1.92911	0.990306	0.241639	1.21441
2.83505	7.99321	10.3624	6.36024	6.05559	2.36329	3.246	0	0.168829	1.92513	0.976913	0.227893	1.21123
2.8402	7.97536	10.4483	6.34578	6.02806	2.34706	3.26045	0	0.169217	1.91054	0.973215	0.223051	1.21123
2.84535	7.88628	10.5021	6.32449	6.00088	2.33117	3.27366	0	0.1696	1.91372	0.972874	0.218208	1.21123
2.85051	7.62085	10.5878	6.2945	5.9685	2.32622	3.2771	0	0.170777	1.92568	0.960397	0.213054	1.21123
2.85566	7.56853	10.6251	6.26463	5.96399	2.31042	3.2842	0	0.175989	1.92971	0.956555	0.196184	1.21123
2.86082	7.55338	10.6231	6.23624	5.9563	2.30399	3.29257	0	0.181768	1.93492	0.953378	0.19117	1.21123
2.86597	7.54127	10.6336	6.2143	5.92881	2.30269	3.30029	0	0.190395	1.95081	0.950631	0.182345	1.21123
2.87113	7.42738	10.6336	6.19651	5.92576	2.30383	3.30694	0	0.200349	1.96827	0.946358	0.171505	1.21123
2.87628	7.37455	10.63	6.16608	5.92576	2.31094	3.311	0	0.212444	1.98324	0.940326	0.158156	1.22258
2.88144	7.34716	10.6024	6.15486	5.94957	2.31968	3.31664	0	0.225586	2.01153	0.94029	0.147919	1.23015
2.88659	7.31859	10.5775	6.13284	5.9448	2.3318	3.32569	0	0.244225	2.03222	0.942535	0.128198	1.24107
2.89175	7.19883	10.5302	6.10264	5.96651	2.35078	3.32863	0	0.259367	2.04984	0.942175	0.113616	1.24908
2.8969	7.11018	10.4886	6.08983	5.99308	2.36546	3.32934	0	0.27868	2.06865	0.941027	0.099656	1.25956
2.90206	7.08921	10.435	6.06982	6.00222	2.3749	3.3339	0	0.297362	2.08693	0.94284	0.086846	1.27353
2.90721	7.03047	10.3812	6.04278	6.00803	2.38663	3.33457	0	0.312456	2.09617	0.943791	0.077787	1.28417
2.91236	6.83775	10.3319	6.02651	6.0346	2.39887	3.33855	0	0.331173	2.09561	0.942247	0.075756	1.28693
2.91752	6.76783	10.2716	6.00408	6.06117	2.4069	3.34212	0	0.34616	2.08382	0.943755	0.064822	1.29654
2.92267	6.55726	10.1836	5.9943	6.08778	2.41624	3.3405	0	0.363525	2.07565	0.944904	0.064822	1.30322
2.92783	6.41404	10.1176	5.95971	6.11435	2.41686	3.33888	0	0.374463	2.07907	0.944617	0.066697	1.29385
2.93298	6.41248	10.032	5.93086	6.14092	2.40891	3.33726	0	0.386452	2.06465	0.945048	0.071539	1.28693
2.93814	6.37455	9.93915	5.92093	6.16753	2.40022	3.33564	0	0.39287	2.05023	0.951295	0.077499	1.27818
2.94329	5.96177	9.885	5.88388	6.1941	2.38044	3.33402	0	0.397699	2.03137	0.951367	0.090595	1.25949
2.94845	5.69668	9.78688	5.85303	6.22067	2.36291	3.3324	0	0.402233	1.99727	0.953665	0.110513	1.24077
2.9536	5.68639	9.68872	5.84752	6.26624	2.34576	3.33077	0	0.40388	1.97933	0.953037	0.131831	1.22175
2.95876	5.59001	9.58603	5.81048	6.31208	2.32483	3.32915	0	0.406888	1.9443	0.951223	0.160728	1.19338
2.96391	4.82032	9.44326	5.77343	6.33865	2.3028	3.32316	0	0.40652	1.92578	0.953575	0.189624	1.15806
2.96907	4.31395	9.3451	5.73639	6.39007	2.28576	3.31512	0	0.402398	1.88864	0.954239	0.216803	1.12065
2.97422	4.28825	9.2429	5.69934	6.43006	2.26537	3.3135	0	0.40201	1.8402	0.948495	0.240857	1.076
2.97938	4.19191	9.09964	5.6623	6.45663	2.24356	3.30788	0	0.40124	1.79706	0.948926	0.267723	1.02689
2.98453	3.60351	8.99774	5.62526	6.51286	2.22242	3.29946	0	0.396023	1.75083	0.949356	0.301931	0.989061
2.98968	3.18183	8.85054	5.58821	6.54995	2.20096	3.2941	0	0.390811	1.71179	0.949787	0.326336	0.946081
2.99484	3.05186	8.70443	5.55117	6.60813	2.17949	3.28456	0	0.385599	1.65066	0.950218	0.35004	0.89873
2.99999	2.93286	8.578	5.49902	6.65527	2.16281	3.27746	0	0.380193	1.57933	0.938675	0.374094	0.854558
3.00515	2.75614	8.45818	5.43996	6.71809	2.14613	2.26802	0	0.372525	1.48968	0.926611	0.398148	0.812203
3.0103	2.70065	8.31098	5.37422	6.77127	2.12944	2.25573	0	0.364983	1.39966	0.913524	0.410489	0.777626
3.01546	2.68951	8.16379	5.32751	6.82444	2.11726	2.24657	0	0.357998	1.28751	0.888983	0.426889	0.74305
3.02061	2.65951	8.01659	5.2558	6.90526	2.10828	2.24195	0	0.349512	1.17806	0.86446	0.437823	0.708473
3.02577	2.56722	7.8689	5.18235	6.9745	2.09396	2.22812	0	0.338589	1.06901	0.837334	0.441884	0.673896
3.03092	2.56195	7.71417	5.12265	7.05421	2.08341	2.21502	0	0.328707	0.959971	0.800316	0.444228	0.639319
3.03608	2.60895	7.52183	5.06748	7.13396	2.07151	2.20508	0	0.314224	0.855992	0.763298	0.44657	0.602169
3.04123	2.65845	7.32743	4.99966	7.2248	2.05963	2.19279	0	0.299741	0.743284	0.726298	0.448913	0.562444
3.04639	2.65845	7.13715	4.92278	7.29969	2.04773	2.18111	0	0.285258	0.648999	0.689281	0.451256	0.530725
3.05154	2.65845	6.94481	4.86972	7.38063	2.03846	2.16937	0	0.270648	0.577936	0.641114	0.451231	0.495448
3.05669	2.63292	6.75247	4.82282	7.46129	2.03676	2.15555	0	0.252818	0.511575	0.597293	0.448397	0.449138
3.06185	2.5687	6.56097	4.77853	7.54196	2.02487	2.14324	0	0.238717	0.463251	0.560221	0.445321	0.420239
3.067	2.50447	6.3964	4.75901	7.62263	2.01297	2.12764	0	0.224685	0.438124	0.510924	0.447663	0.393535
3.07216	2.48966	6.24974	4.72774	7.70329	2.00108	2.11373	0	0.212894	0.436219	0.468287	0.438136	0.373588
3.07731	2.47502	6.13159	4.70958	7.78392	1.98919	2.09924	0	0.201351	0.457487	0.433011	0.439121	0.353527
3.08247	2.46379	5.98897	4.70233	7.86459	1.9773	2.08369	0	0.192104	0.510514	0.408955	0.431731	0.329624
3.08762	2.48823	5.89529	4.69511	7.92664	1.9654	2.07008	0	0.18402	0.572462	0.383947	0.422047	0.316092
3.09278	2.48966	5.85015	4.71184	7.98069	1.9535	2.04819	0	0.17922	0.647432	0.361273	0.420951	0.30591
3.09793	2.42366	5.80515	4.71951	8.03479	1.93451	2.03252	0	0.178837	0.73564	0.350627	0.415642	0.297735
3.10309	2.31446	5.80909	4.74269	8.06694	1.9169	2.01192	0	0.179224	0.84584	0.338581	0.411228	0.305551
3.10824	2.26336	5.81303	4.77037	8.09443	1.89976	1.98896	0	0.179224	0.94789	0.330036	0.41039	0.304491
3.1134	2.23648	5.86585	4.79333	8.12196	1.87596	1.966	0	0.184034	1.05599	0.332083	0.408999	0.311115
3.11855	2.10794	5.91882	4.81935	8.14944	1.85218	1.94304	0	0.185216	1.16371	0.332208	0.406147	0.332009
3.1237	1.92455	6.00492	4.8334	8.16336	1.82242	1.92008	0	0.188869	1.26839	0.331903	0.412987	0.340468
3.12886	1.86033	6.0737	4.84873	8.16428	1.79024	1.89678	0	0.193674	1.36993	0.33307	0.419721	0.346846
3.13401	1.8264	6.15222	4.86368	8.15288	1.75455	1.86647	0	0.20325	1.45992	0.339299	0.426785	0.370749
3.13917	1.67293	6.22862	4.87123	8.12788	1.71887	1.84042	0.036885	0.208177	1.53878	0.351884	0.427684	0.37671
3.14432	1.50899	6.29961	4.87123	8.12486	1.68515	1.81745	0.076923	0.213001	1.59686	0.354756	0.439541	0.401067
3.14948	1.47692	6.3834	4.87123	8.09485	1.64751	1.7945	0.076923	0.219158	1.63803	0.369136	0.451568	0.411495
3.15463	1.47692	6.43745	4.85247	8.06465	1.61183	1.78102	0.076923	0.223638	1.67979	0.382277	0.463595	0.431007
3.15979	1.41067	6.49047	4.82845	8.01927	1.57615	1.75988	0.097038	0.22808	1.71927	0.393498	0.475622	0.436155
3.16494	1.35032	6.4982	4.80677	7.99339	1.53629	1.74056	0.160846	0.232323	1.75228	0.406405	0.491868	0.457106
3.1701	1.35032	6.4983	4.78612	7.94338	1.49583	1.72761	0.201538	0.232328	1.78191	0.419331	0.508737	0.460758
3.17525	1.35032	6.4983	4.74855	7.89024	1.45579	1.71674	0.226538	0.231946	1.79636	0.43872	0.519018	0.472511
3.18041	1.36016	6.45153	4.71603	7.83718	1.42344	1.71251	0.231885	0.23616	1.81078	0.463099	0.529512	0.490604
3.18556	1.35826	6.44907	4.69776	7.79684	1.38724	1.70399	0.230769	0.236014	1.8252	0.48247	0.542164	0.492061
3.19071	1.38564	6.4026	4.65346	7.74577	1.35001	1.69546	0.230769	0.235632	1.83962	0.506885	0.544357	0.509094
3.19587	1.41303	6.35357	4.60921	7.71595	1.32144	1.69549	0.230769	0.235244	1.84984	0.521318	0.544898	0.526164
3.20102	1.38307	6.35061	4.56491	7.65707	1.29147	1.69476	0.230769	0.234857	1.84666	0.549396	0.542319	0.529344
3.20618	1.35032	6.30463	4.52066	7.6206	1.25146	1.68881	0.230769	0.236305	1.85194	0.57584	0.535134	0.539791
3.21133	1.35032	6.2556	4.46889	7.56299	1.2229	1.68955	0.247462	0.235661	1.83933	0.599591	0.527949	0.554647
3.21649	1.35032	6.16088	4.39434	7.53641	1.19432	1.69118	0.272423	0.234891	1.83509	0.637883	0.520764	0.554553
3.22164	1.40569	6.10821	4.34616	7.48878	1.16118	1.6928	0.304154	0.234116	1.82722	0.66176	0.502958	0.567441
3.2268	1.43472	6.05917	4.27347	7.44501	1.12497	1.69442	0.307692	0.233345	1.82064	0.696551	0.485613	0.583319
3.23195	1.43472	5.96495	4.21913	7.41843	1.09577	1.68701	0.307692	0.23257	1.80393	0.734862	0.471699	0.583357
3.23711	1.43472	5.91178	4.13779	7.36476	1.06719	1.68686	0.307692	0.231476	1.7735	0.761485	0.4511	0.591627
3.24226	1.43472	5.8179	4.05649	7.31636	1.03862	1.68848	0.307692	0.230289	1.75377	0.79353	0.427046	0.603494
3.24742	1.43472	5.76444	3.97515	7.29483	1.01591	1.6851	0.307692	0.229126	1.72988	0.831948	0.40299	0.601885
3.25257	1.43472	5.6709	3.89245	7.24078	0.994282	1.68365	0.307692	0.227969	1.69699	0.881604	0.383935	0.610629
3.25773	1.43472	5.57274	3.77547	7.18668	0.965705	1.68283	0.328577	0.226811	1.6641	0.926395	0.367417	0.609436
3.26288	1.43472	5.4538	3.69338	7.13258	0.940218	1.68365	0.378885	0.225653	1.62706	0.964706	0.343792	0.617063
3.26803	1.43472	5.32959	3.59852	7.07853	0.923103	1.68365	0.384615	0.224496	1.58953	1.00345	0.321924	0.615965
3.27319	1.43472	5.22911	3.4935	7.04427	0.905628	1.67862	0.405115	0.221744	1.56503	1.05466	0.309687	0.620129
3.27834	1.43472	5.08733	3.41171	7.0086	0.877359	1.67824	0.461538	0.220776	1.53253	1.09552	0.290698	0.621776
3.2835	1.43472	4.98366	3.33038	6.95389	0.860679	1.675	0.461538	0.216619	1.49964	1.13917	0.272931	0.623479
3.28865	1.45793	4.84217	3.24417	6.9027	0.843987	1.67285	0.461538	0.215016	1.46677	1.1806	0.257554	0.629895
3.29381	1.47692	4.73815	3.16649	6.85071	0.827308	1.67285	0.485462	0.213858	1.45546	1.23144	0.236702	0.627378
3.29896	1.47692	4.59681	3.08644	6.79222	0.810628	1.66574	0.538462	0.212696	1.44623	1.27496	0.223363	0.631333
3.30412	1.48696	4.49264	3.0375	6.73747	0.793949	1.66206	0.538462	0.211078	1.43699	1.32609	0.201422	0.629251
3.30927	1.54173	4.39453	2.9932	6.68739	0.777269	1.6552	0.538462	0.20606	1.42776	1.37039	0.186812	0.632771
3.31443	1.56131	4.29636	2.94895	6.63314	0.767218	1.65127	0.538462	0.204379	1.44039	1.4084	0.172755	0.631125
3.31958	1.56131	4.24063	2.90465	6.59732	0.756718	1.64465	0.538462	0.201763	1.45942	1.43307	0.155886	0.63421
3.32474	1.56131	4.19155	2.8604	6.54234	0.744359	1.62845	0.538462	0.197612	1.47847	1.46073	0.139016	0.632998
3.32989	1.57672	4.14247	2.84491	6.48733	0.736179	1.61252	0.524423	0.196057	1.49752	1.48448	0.128562	0.635648
3.33504	1.60351	4.09339	2.8377	6.4447	0.722423	1.60091	0.5	0.190777	1.51654	1.49049	0.118242	0.64583
3.3402	1.60351	4.04436	2.80428	6.41759	0.717641	1.58181	0.5	0.187532	1.53636	1.49042	0.103666	0.656012
3.34535	1.60351	4.03682	2.79435	6.39347	0.712846	1.55885	0.5	0.183458	1.57333	1.47308	0.098561	0.666194
3.35051	1.60351	4.02968	2.79435	6.36311	0.708064	1.5359	0.5	0.181031	1.60485	1.44904	0.093719	0.676375
3.35566	1.70656	4.03224	2.77875	6.35165	0.703269	1.51293	0.583731	0.176071	1.63788	1.41246	0.090638	0.686557
3.36082	1.7723	4.03618	2.76376	6.32324	0.709603	1.48997	0.625385	0.174511	1.67266	1.37544	0.096171	0.705653
3.36597	1.7723	3.99867	2.75655	6.32121	0.706513	1.46151	0.650346	0.169658	1.70314	1.32542	0.101348	0.726849
3.37113	1.7723	3.99478	2.73068	6.30462	0.711	1.43327	0.653846	0.168122	1.72501	1.26302	0.112135	0.73987
3.37628	1.80728	3.99872	2.71026	6.28115	0.718103	1.40846	0.661808	0.163356	1.75047	1.20193	0.125115	0.756146
3.38144	1.91683	4.00266	2.6879	6.28023	0.725205	1.37937	0.686769	0.161733	1.77413	1.1382	0.137142	0.775431
3.38659	1.94109	4.00655	2.66502	6.27931	0.732308	1.35033	0.692308	0.158526	1.79778	1.08597	0.155729	0.791291
3.39175	1.94109	3.98907	2.64402	6.25886	0.739423	1.32102	0.692308	0.155761	1.82144	1.03646	0.17843	0.80028
3.3969	1.89619	3.97026	2.62106	6.23925	0.744821	1.29235	0.692308	0.154569	1.8415	0.986985	0.199773	0.804595
3.40205	1.89493	3.92936	2.58674	6.23833	0.747141	1.26266	0.692308	0.152331	1.85264	0.949195	0.221488	0.811844
3.40721	1.93881	3.91213	2.54969	6.21459	0.749128	1.23745	0.692308	0.151595	1.86831	0.910687	0.247912	0.809005
3.41236	1.9067	3.88618	2.51745	6.1871	0.750397	1.20848	0.692308	0.151207	1.89197	0.887798	0.266318	0.806147
3.41752	1.87459	3.84315	2.49403	6.15961	0.748718	1.17749	0.692308	0.15082	1.90588	0.876165	0.294277	0.803308
3.42267	1.86087	3.79801	2.47402	6.13213	0.74359	1.15169	0.696115	0.150432	1.91517	0.875357	0.311146	0.793202
3.42783	1.91155	3.75292	2.43928	6.1046	0.746256	1.12334	0.747192	0.149933	1.93593	0.883435	0.328016	0.771665
3.43298	1.90484	3.70777	2.40224	6.07711	0.737256	1.08907	0.769231	0.149163	1.94594	0.898515	0.344885	0.756941
3.43814	1.84657	3.66263	2.36519	6.04962	0.729231	1.0576	0.769231	0.148393	1.95602	0.924762	0.351602	0.747478
3.44329	1.8145	3.61749	2.32815	6.04045	0.724436	1.03302	0.769231	0.147618	1.96356	0.951026	0.356444	0.725941
3.44845	1.80247	3.57234	2.2911	6.03284	0.712551	1.00492	0.774692	0.148136	1.98471	0.97729	0.361286	0.704385
3.4536	1.73825	3.5111	2.25406	6.00535	0.702038	0.969673	0.803962	0.148117	1.99718	1.00354	0.364359	0.676867
3.45876	1.7301	3.45734	2.21701	6.00983	0.697256	0.937694	0.807692	0.147729	2.0053	1.0298	0.360536	0.642366
3.46391	1.7301	3.40831	2.17997	6.00822	0.692462	0.913119	0.807692	0.147347	2.01432	1.04966	0.357446	0.62081
3.46906	1.72226	3.34648	2.14293	6.00203	0.680179	0.885512	0.807692	0.146959	2.0266	1.06299	0.34551	0.599254
3.47422	1.71297	3.2974	2.10588	6.00719	0.670064	0.853167	0.806615	0.146572	2.03103	1.08773	0.333483	0.577717
3.47937	1.7301	3.22168	2.06076	6.01487	0.665282	0.828592	0.807692	0.146184	2.04565	1.0984	0.321456	0.556161
3.48453	1.7301	3.1628	1.99403	6.04144	0.660487	0.804006	0.807692	0.145802	2.05247	1.09883	0.309429	0.534605
3.48968	1.72036	3.07749	1.95034	6.06801	0.65559	0.776895	0.807692	0.145414	2.06195	1.09926	0.297402	0.513049
3.49484	1.69407	3.01541	1.88215	6.06369	0.65091	0.744064	0.807654	0.144954	2.07458	1.09969	0.282442	0.487292
3.49999	1.72112	2.96126	1.8451	6.08296	0.641462	0.719479	0.807692	0.144639	2.07432	1.09308	0.260817	0.45103
3.50515	1.7301	2.87003	1.8036	6.10953	0.630474	0.694904	0.807692	0.144256	2.07618	1.08098	0.248354	0.429474
3.5103	1.7301	2.79343	1.73325	6.13614	0.628205	0.670318	0.807692	0.146373	2.0892	1.06813	0.231798	0.407937
3.51546	1.7301	2.71019	1.69757	6.13828	0.621731	0.64461	0.807692	0.146494	2.08372	1.05563	0.214928	0.383031
3.52061	1.76251	2.61311	1.67057	6.15105	0.615385	0.616387	0.763385	0.145719	2.07379	1.04316	0.198059	0.3459
3.52577	1.8145	2.52759	1.65988	6.17762	0.612051	0.593421	0.692308	0.144949	2.07282	1.03068	0.184566	0.324363
3.53092	1.8145	2.44981	1.62374	6.17399	0.604577	0.570465	0.692308	0.144174	2.0496	1.01819	0.175255	0.3001
3.53607	1.84248	2.36686	1.62374	6.19257	0.601423	0.547434	0.679577	0.139911	2.04193	0.998205	0.160415	0.262325
3.54123	1.89725	2.3004	1.62374	6.18779	0.595	0.522848	0.654577	0.137785	2.02573	0.97528	0.143546	0.240788
3.54638	2.03178	2.20829	1.63466	6.17253	0.590205	0.498629	0.556962	0.137015	2.00224	0.962785	0.126677	0.219232
3.55154	2.0792	2.1373	1.65977	6.17104	0.589744	0.479203	0.541615	0.132796	1.95819	0.939824	0.109807	0.197676
3.55669	2.02026	2.08039	1.69659	6.15514	0.588641	0.460834	0.581692	0.127254	1.93082	0.919879	0.092938	0.176139
3.56185	2.03405	2.02013	1.73363	6.15426	0.576923	0.446728	0.591308	0.125147	1.89125	0.906971	0.077733	0.154583
3.567	2.10592	1.92945	1.78865	6.12677	0.576923	0.432017	0.550769	0.120841	1.8606	0.881586	0.071994	0.133027
3.57216	2.18322	1.86043	1.82063	6.09925	0.576923	0.419099	0.477846	0.115241	1.82853	0.864478	0.055295	0.11149
3.57731	2.15208	1.81499	1.87784	6.09565	0.574295	0.405284	0.461538	0.107404	1.78787	0.848751	0.04965	0.089934
3.58247	2.15208	1.76705	1.91957	6.0825	0.569513	0.39515	0.454846	0.101209	1.745	0.823349	0.04021	0.068567
3.58762	1.9481	1.73116	1.95665	6.05501	0.564295	0.382954	0.536115	0.095992	1.72214	0.808323	0.030418	0.056625
3.59278	1.89657	1.68198	2.01103	6.01938	0.564103	0.374288	0.558769	0.09078	1.68389	0.790514	0.025929	0.04421
3.59793	1.92421	1.64702	2.04528	5.96177	0.564103	0.369021	0.537462	0.085563	1.65992	0.765452	0.021017	0.022654
3.60309	1.89058	1.60429	2.06952	5.93428	0.563179	0.356782	0.509615	0.080351	1.6409	0.753748	0.012964	0.018944
3.60824	1.71757	1.55132	2.07692	5.88779	0.555564	0.35498	0.568654	0.075139	1.62185	0.732277	0.012964	0.000492
3.61339	1.64571	1.52784	2.09893	5.83278	0.551282	0.343	0.576923	0.072828	1.6061	0.714216	0.012964	0
3.61855	1.64571	1.49412	2.11034	5.77383	0.550654	0.340939	0.576923	0.069423	1.60342	0.699442	0.012964	0
3.6237	1.64419	1.4442	2.11464	5.68724	0.543013	0.329218	0.579	0.067815	1.58883	0.674039	0.012964	0
3.62886	1.57997	1.42332	2.0955	5.62958	0.538462	0.326908	0.666808	0.067815	1.58582	0.664237	0.012964	0
3.63401	1.56131	1.39167	2.07858	5.56731	0.538462	0.315425	0.692308	0.067815	1.58973	0.662568	0.012964	0
3.63917	1.56131	1.34623	2.07688	5.48576	0.538462	0.312878	0.692308	0.067815	1.57994	0.64966	0.012964	0
3.64432	1.55608	1.3292	2.05396	5.42635	0.526949	0.301643	0.692308	0.067815	1.57555	0.651168	0.012964	0
3.64948	1.51772	1.2973	2.03912	5.36082	0.525641	0.292296	0.688154	0.069234	1.5735	0.65124	0.012964	0
3.65463	1.53017	1.24822	2.01763	5.27924	0.525641	0.282032	0.692308	0.07185	1.56815	0.663716	0.012964	0.016427
3.65979	1.5576	1.23074	2.00136	5.22311	0.516987	0.274963	0.692308	0.074557	1.56528	0.676193	0.012964	0.035126
3.66494	1.55232	1.19933	1.97946	5.19192	0.512821	0.270215	0.692308	0.076006	1.56991	0.695169	0.012964	0.053843
3.6701	1.49696	1.18151	1.94426	5.15166	0.512821	0.260825	0.690154	0.079464	1.56217	0.722439	0.012964	0.072541
3.67525	1.51317	1.15045	1.90718	5.12073	0.506949	0.250151	0.692308	0.084681	1.55503	0.760318	0.012964	0.091258
3.6804	1.54055	1.10136	1.87592	5.08931	0.5	0.246374	0.692308	0.086851	1.55963	0.798198	0.012964	0.109957
3.68556	1.56131	1.08305	1.85299	5.07921	0.495987	0.238819	0.692308	0.090281	1.55469	0.838626	0.012964	0.128674
3.69071	1.56131	1.05248	1.83253	5.0783	0.487179	0.228944	0.692308	0.095478	1.5441	0.889072	0.012964	0.162285
3.69587	1.5998	1.03382	1.79677	5.057	0.485013	0.226645	0.674769	0.10069	1.54328	0.952354	0.012964	0.185015
3.70102	1.66402	1.03382	1.74466	5.03823	0.473128	0.218399	0.653846	0.105907	1.53366	1.00767	0.012964	0.203713
3.70618	1.69411	1.00374	1.68492	5.03781	0.461538	0.215852	0.653846	0.111119	1.51917	1.06116	0.012964	0.22243
3.71133	1.72825	0.984591	1.64787	5.0364	0.461538	0.207855	0.653846	0.116336	1.51046	1.12421	0.012964	0.241129
3.71649	1.73673	0.954807	1.59792	5.02825	0.450256	0.20506	0.651846	0.121548	1.48638	1.19489	0.012964	0.259846
3.72164	1.81893	0.935362	1.53602	4.99633	0.438372	0.19731	0.626846	0.128417	1.4659	1.25076	0.012964	0.278544
3.7268	1.8567	0.905922	1.49211	4.99434	0.426474	0.194267	0.615385	0.136133	1.45394	1.31426	0.012964	0.297261
3.73195	1.8567	0.886132	1.44015	4.95019	0.418064	0.192119	0.615385	0.142033	1.42568	1.37012	0.012964	0.315979
3.73711	1.8567	0.857037	1.38494	4.91345	0.414372	0.186421	0.615385	0.14956	1.39879	1.42091	0.012964	0.334677
3.74226	1.91307	0.836902	1.34004	4.87839	0.403615	0.183474	0.615385	0.157083	1.37569	1.4717	0.012964	0.353129
3.74741	2.01789	0.809088	1.28155	4.80479	0.394756	0.177506	0.616538	0.16526	1.36096	1.51376	0.012964	0.368989
3.75257	2.02848	0.787673	1.25176	4.75009	0.391872	0.173869	0.592423	0.172579	1.33311	1.53945	0.012964	0.384867
3.75772	2.09343	0.787673	1.22517	4.67989	0.381821	0.172682	0.576923	0.178144	1.32595	1.56681	0.012964	0.400727
3.76288	2.086	0.787673	1.20671	4.59831	0.378231	0.17007	0.598692	0.186214	1.32091	1.5825	0.012964	0.416605
3.76803	2.05549	0.787673	1.20044	4.51673	0.372051	0.170135	0.615385	0.193064	1.31073	1.60352	0.012964	0.42972
3.77319	1.98329	0.787673	1.17529	4.43514	0.371141	0.171754	0.615385	0.19828	1.31756	1.60763	0.012964	0.436269
3.77834	1.98329	0.787673	1.1825	4.36247	0.368744	0.166703	0.615385	0.204708	1.32274	1.60806	0.012809	0.445769
3.7835	1.98329	0.815291	1.19153	4.30837	0.361603	0.16421	0.615385	0.212541	1.3291	1.60216	0.00078	0.452507
3.78865	1.96759	0.847782	1.21041	4.22862	0.365615	0.165828	0.615385	0.220398	1.35182	1.59009	0	0.45421
3.79381	1.94109	0.879732	1.2422	4.14707	0.360205	0.167447	0.615385	0.228143	1.38404	1.57805	0	0.45421
3.79896	1.94109	0.924876	1.25066	4.0697	0.362372	0.171041	0.615385	0.236077	1.39462	1.566	0	0.447321
3.80412	1.94109	0.970019	1.29473	4.0156	0.358821	0.177387	0.640577	0.24375	1.42809	1.55153	0	0.438786
3.80927	1.94109	1.01516	1.32165	3.94055	0.359128	0.183107	0.669846	0.251747	1.46159	1.52699	0	0.435587
3.81442	1.95742	1.08704	1.34593	3.86921	0.357436	0.184726	0.692308	0.259377	1.50321	1.50245	0	0.423399
3.81958	1.98329	1.15468	1.39	3.81512	0.355885	0.191741	0.692308	0.267374	1.53219	1.47798	0	0.404379
3.82473	1.95379	1.20411	1.39854	3.76106	0.360679	0.198757	0.692308	0.275061	1.56106	1.45339	0	0.393592
3.82989	1.94109	1.25693	1.44079	3.70696	0.365462	0.20261	0.692308	0.281029	1.5899	1.4428	0	0.377676
3.83504	1.94109	1.30596	1.45084	3.64904	0.367474	0.208664	0.692308	0.286628	1.61876	1.42227	0	0.362441
3.8402	1.9678	1.3705	1.47104	3.59873	0.362218	0.215064	0.692308	0.292228	1.6476	1.39777	0	0.350972
3.84535	1.98329	1.41633	1.4727	3.5113	0.367013	0.22073	0.692308	0.295299	1.67644	1.38888	0.000937	0.332103
3.85051	1.98329	1.45316	1.4727	3.45242	0.371795	0.226645	0.692308	0.297174	1.70531	1.37366	0.012964	0.313556
3.85566	1.98329	1.50224	1.47972	3.39832	0.376577	0.22808	0.692308	0.297687	1.71787	1.36161	0.012964	0.294858
3.86082	1.98329	1.53316	1.48697	3.34427	0.381372	0.231685	0.673115	0.297619	1.74061	1.34957	0.024054	0.276141
3.86597	1.98329	1.55595	1.49419	3.27186	0.377333	0.23066	0.617385	0.296418	1.76774	1.35041	0.025929	0.260319
3.87113	1.98329	1.57535	1.50144	3.19784	0.379962	0.226645	0.615385	0.292451	1.79211	1.34921	0.035144	0.243135
3.87628	1.99076	1.60006	1.48154	3.14379	0.38291	0.22631	0.608577	0.288009	1.80695	1.34908	0.038893	0.228089
3.88144	2.02409	1.62261	1.47814	3.08969	0.387705	0.222997	0.583615	0.283572	1.83364	1.35223	0.044465	0.218948
3.88659	2.11908	1.62162	1.48535	3.02569	0.392487	0.217374	0.531346	0.27913	1.86132	1.3539	0.047827	0.197411
3.89174	2.15208	1.62458	1.4787	2.94502	0.391872	0.212183	0.461538	0.272305	1.87991	1.36723	0.051858	0.175855
3.8969	2.15208	1.6419	1.46545	2.88921	0.389244	0.203354	0.461538	0.264739	1.90991	1.37151	0.048809	0.151309
3.90205	2.15208	1.65613	1.4466	2.83515	0.394038	0.198055	0.461538	0.256872	1.94338	1.38179	0.052811	0.126479
3.90721	2.15816	1.66263	1.4363	2.78105	0.39509	0.189605	0.454269	0.247218	1.96053	1.38932	0.054225	0.107761
3.91236	2.21293	1.6738	1.41832	2.727	0.390795	0.180301	0.378346	0.23756	1.98621	1.40265	0.058575	0.089063
3.91752	2.22407	1.6738	1.40443	2.6729	0.394923	0.173599	0.351808	0.227906	2.01968	1.42772	0.0544	0.070346
3.92267	2.15208	1.6738	1.37512	2.61578	0.387667	0.169757	0.383885	0.218247	2.05315	1.45398	0.061734	0.051647
3.92783	2.15208	1.6738	1.35941	2.56474	0.392333	0.160259	0.358885	0.208593	2.08659	1.48024	0.057012	0.035788
3.93298	2.1923	1.6738	1.3388	2.50694	0.386577	0.154561	0.3095	0.199302	2.12006	1.50649	0.063104	0.025057
3.93814	2.2745	1.65298	1.30175	2.45659	0.385641	0.146229	0.233462	0.189498	2.15672	1.54227	0.071326	0.01444
3.94329	2.27867	1.62472	1.26471	2.40249	0.382128	0.139991	0.230769	0.177413	2.19764	1.58103	0.074964	0
3.94845	2.28986	1.62458	1.22763	2.34843	0.377821	0.138037	0.230769	0.162925	2.23571	1.62061	0.085909	0
3.9536	2.31724	1.62108	1.19058	2.32064	0.374474	0.129166	0.230769	0.148098	2.28515	1.65111	0.097936	0
3.95875	2.36843	1.61296	1.15331	2.27847	0.370833	0.121514	0.165731	0.132815	2.33598	1.69156	0.109963	0
3.96391	2.40527	1.59405	1.10871	2.25228	0.369321	0.117693	0.115385	0.117944	2.37408	1.72016	0.12199	0
3.96906	2.40527	1.56673	1.06442	2.22101	0.363987	0.112815	0.115385	0.103073	2.41613	1.75933	0.1366	0
3.97422	2.40527	1.55196	1.02016	2.19444	0.358846	0.10376	0.115385	0.088203	2.46443	1.7985	0.158541	0
3.97937	2.33813	1.53847	0.97587	2.17915	0.357333	0.096281	0.135769	0.073337	2.50714	1.83256	0.171037	0
3.98453	2.27867	1.51263	0.931614	2.17915	0.354167	0.095795	0.153846	0.059231	2.54984	1.8504	0.183064	0
3.98968	2.27867	1.46985	0.889434	2.17739	0.347179	0.087409	0.153846	0.047054	2.59253	1.87794	0.196184	0
3.99484	2.28323	1.4378	0.856469	2.17915	0.346295	0.079552	0.149692	0.036625	2.62754	1.89476	0.213054	0
3.99999	2.29226	1.41308	0.82456	2.17915	0.344205	0.080103	0.124731	0.026201	2.65382	1.90835	0.229923	0
4.00515	2.27867	1.36011	0.800091	2.17915	0.346154	0.072008	0.099769	0.017797	2.68973	1.92395	0.236015	0
4.0103	2.27867	1.30877	0.783778	2.2009	0.342051	0.073627	0.076923	0.014304	2.71466	1.92641	0.240857	0
4.01546	2.27867	1.25742	0.754135	2.21738	0.345538	0.075246	0.076923	0.013665	2.75194	1.92728	0.254603	0
4.02061	2.27867	1.20115	0.743448	2.23126	0.340833	0.076865	0.076923	0.013597	2.76725	1.92814	0.263506	0
4.02576	2.27867	1.14813	0.732384	2.25687	0.342295	0.078484	0.076923	0.015176	2.77803	1.92914	0.261319	0
4.03092	2.27867	1.07537	0.717468	2.28344	0.346154	0.080297	0.076923	0.019618	2.80169	1.92986	0.260226	0
4.03607	2.27867	0.992911	0.71188	2.31005	0.346154	0.08646	0.076923	0.025988	2.82534	1.93832	0.265068	0
4.04123	2.2507	0.920494	0.679707	2.33207	0.346154	0.094166	0.102423	0.033345	2.84902	1.94952	0.265693	0
4.04638	2.23648	0.829813	0.679707	2.35184	0.346154	0.097123	0.115385	0.039686	2.87268	1.95038	0.261788	0
4.05154	2.23648	0.755674	0.679707	2.3703	0.346154	0.107764	0.115385	0.048953	2.89489	1.96675	0.264286	0.000435
4.05669	2.23648	0.677793	0.679707	2.3703	0.347462	0.109739	0.115385	0.057759	2.9116	1.99169	0.258508	0.018509
4.06185	2.1931	0.621179	0.677404	2.3703	0.358974	0.118438	0.109231	0.066672	2.93986	2.00503	0.262881	0.018925
4.067	2.20255	0.555112	0.641945	2.3703	0.358974	0.123575	0.115385	0.076325	2.97024	2.02758	0.255696	0.018925
4.07216	2.21209	0.47413	0.641945	2.3703	0.359667	0.129263	0.115385	0.084163	3.02052	2.05088	0.248511	0.018925
4.07731	2.15288	0.423473	0.641945	2.3703	0.370487	0.129511	0.115385	0.091007	3.04895	2.07985	0.251947	0.018925
4.08247	2.13841	0.371043	0.641945	2.33609	0.371795	0.139397	0.119538	0.098932	3.09173	2.10251	0.247105	0.018925
4.08762	2.05173	0.326638	0.641945	2.32645	0.380449	0.139505	0.145885	0.104604	3.12935	2.1326	0.23992	0.020326
4.09277	2.00038	0.289864	0.641945	2.29109	0.392333	0.137886	0.170846	0.109816	3.18068	2.15705	0.232735	0.03628
4.09793	1.98181	0.258554	0.60645	2.26452	0.397436	0.136267	0.192308	0.113294	3.21428	2.18166	0.22555	0.037851
4.10308	1.9497	0.213804	0.604184	2.23791	0.403308	0.134638	0.192308	0.115401	3.26132	2.20153	0.216577	0.037851
4.10824	1.90822	0.187417	0.604184	2.20113	0.420141	0.133019	0.192308	0.120613	3.31254	2.21489	0.200806	0.037851
4.11339	1.85619	0.159602	0.604184	2.14707	0.439487	0.1314	0.192308	0.12583	3.3593	2.22823	0.18654	0.037851
4.11855	1.82767	0.135627	0.604184	2.11997	0.451808	0.129781	0.195346	0.129371	3.41517	2.226	0.169563	0.037851
4.1237	1.8145	0.105351	0.604184	2.09336	0.463705	0.128162	0.224615	0.131415	3.44741	2.22496	0.1512	0.038267
4.12886	1.8145	0.098459	0.604184	2.06679	0.476628	0.126543	0.230769	0.136627	3.49614	2.21292	0.13037	0.037851
4.13401	1.8145	0.098459	0.604184	2.04022	0.493526	0.124924	0.230769	0.140217	3.54808	2.20241	0.116055	0.037851
4.13917	1.80931	0.081229	0.604184	1.99136	0.511641	0.118395	0.230769	0.142299	3.58097	2.19128	0.092001	0.037851
4.14432	1.7772	0.04923	0.604184	1.94881	0.520385	0.111542	0.230769	0.146	3.62783	2.17676	0.079349	0.037851
4.14948	1.7723	0.04923	0.607885	1.92224	0.5275	0.109264	0.230769	0.148403	3.67738	2.16432	0.056856	0.037851
4.15463	1.76985	0.04923	0.615097	1.89563	0.535064	0.107645	0.230769	0.15145	3.70707	2.13936	0.04233	0.037851
4.15978	1.74635	0.04923	0.622347	1.86906	0.546962	0.104613	0.230769	0.153377	3.74791	2.11439	0.030302	0.037851
4.16494	1.76926	0.04923	0.62956	1.83565	0.552923	0.095558	0.230769	0.157064	3.79522	2.08944	0.018275	0.037851
4.17009	1.7723	0.04923	0.636772	1.78155	0.556885	0.091985	0.230769	0.157451	3.84254	2.06447	0.012964	0.030716
4.17525	1.79129	0.04923	0.641945	1.75395	0.563026	0.090367	0.230769	0.157839	3.88852	2.0395	0.012964	0.030792
4.1804	1.8145	0.04923	0.641945	1.72451	0.565333	0.082898	0.230769	0.15872	3.93123	2.01454	0.012964	0.023373
4.18556	1.8145	0.064097	0.641945	1.69794	0.560551	0.076584	0.230769	0.159849	3.9823	1.98957	0.019379	0.018925
4.19071	1.8145	0.098459	0.641945	1.67378	0.558692	0.074717	0.230769	0.159849	4.02556	1.96462	0.028896	0.018925
4.19587	1.85623	0.098459	0.641945	1.64476	0.563795	0.071469	0.211769	0.159849	4.06364	1.93964	0.041236	0.018925
4.20102	1.9097	0.112834	0.642399	1.64392	0.559	0.063018	0.192308	0.159849	4.10157	1.91467	0.058105	0.018925
4.20618	1.94109	0.147689	0.649611	1.62981	0.554333	0.059057	0.192308	0.159849	4.12182	1.89015	0.075131	0.006813
4.21133	1.94109	0.149707	0.656861	1.60324	0.561474	0.057438	0.192308	0.15965	4.13164	1.8659	0.104028	0
4.21649	2.03203	0.169448	0.664074	1.57667	0.557462	0.055819	0.171577	0.158769	4.12927	1.84836	0.121678	0
4.22164	2.12254	0.196918	0.671324	1.55006	0.552667	0.0478	0.142308	0.157441	4.11543	1.82297	0.148856	0
4.2268	2.15208	0.210506	0.660902	1.52923	0.55809	0.041789	0.115385	0.154496	4.10123	1.8078	0.18119	0
4.23195	2.15208	0.246148	0.648025	1.52923	0.55591	0.04017	0.115385	0.152767	4.06229	1.78138	0.214928	0
4.2371	2.27504	0.253335	0.639038	1.50858	0.558603	0.03854	0.070538	0.151784	3.9965	1.75583	0.241103	0
4.24226	2.37758	0.281692	0.609244	1.49069	0.561667	0.036922	0.038462	0.149362	3.92083	1.73714	0.269441	0
4.24741	2.4097	0.304436	0.579412	1.491	0.565449	0.035303	0.038462	0.145496	3.82891	1.72466	0.30318	0
4.25257	2.31914	0.336632	0.549581	1.46706	0.568731	0.033684	0.082038	0.141258	3.73123	1.6982	0.331136	0
4.25772	2.23648	0.35721	0.506457	1.45277	0.576923	0.032227	0.115385	0.139233	3.61239	1.68174	0.355796	0.009955
4.26288	2.23648	0.393836	0.452194	1.45265	0.579705	0.032378	0.115385	0.134409	3.49016	1.66926	0.379691	0.020667
4.26803	2.24276	0.406833	0.416434	1.45277	0.586974	0.036015	0.109654	0.129579	3.37408	1.65679	0.407052	0.034671
4.27319	2.23361	0.455176	0.363001	1.4416	0.590667	0.03799	0.105462	0.12582	3.24468	1.64429	0.424859	0.056227
4.27834	2.09604	0.492296	0.315724	1.44883	0.602564	0.03963	0.201885	0.124111	3.12908	1.63182	0.453755	0.077765
4.2835	2.02874	0.504061	0.25742	1.44428	0.602564	0.04317	0.2485	0.11994	3.01162	1.62968	0.470625	0.099321
4.28865	1.98329	0.541525	0.225172	1.44221	0.613526	0.048103	0.254346	0.116254	2.9124	1.6248	0.490299	0.120877
4.29381	1.98329	0.541525	0.1805	1.44673	0.625423	0.053963	0.195808	0.1156	2.81558	1.61571	0.513293	0.142433
4.29896	1.86252	0.552799	0.143456	1.44871	0.628205	0.055042	0.255192	0.11327	2.73441	1.61571	0.527793	0.16397
4.30411	1.68791	0.590755	0.112189	1.4439	0.636397	0.060892	0.346154	0.11095	2.66344	1.61571	0.539821	0.190465
4.30927	1.68791	0.590755	0.107092	1.44562	0.648282	0.067108	0.346154	0.110121	2.60099	1.62144	0.551848	0.216431
4.31442	1.68791	0.590755	0.075523	1.45277	0.660179	0.073476	0.346154	0.112195	2.57398	1.63366	0.557471	0.241507
4.31958	1.68719	0.580121	0.075523	1.44657	0.666667	0.079023	0.346385	0.115367	2.53892	1.63366	0.562938	0.259808
4.32473	1.60503	0.541525	0.075523	1.43897	0.671141	0.086136	0.371346	0.116787	2.51989	1.63675	0.56575	0.271731
4.32989	1.56131	0.541525	0.075523	1.42161	0.683038	0.087755	0.384615	0.120986	2.50084	1.65162	0.563547	0.29236
4.33504	1.56131	0.529169	0.075523	1.42325	0.692308	0.089384	0.384615	0.122367	2.48179	1.65162	0.566373	0.304699
4.3402	1.56131	0.482302	0.075523	1.4083	0.694013	0.091003	0.384615	0.127584	2.46395	1.65964	0.551223	0.310982
4.34535	1.54009	0.443066	0.075523	1.40911	0.705897	0.094112	0.384615	0.131832	2.4681	1.66957	0.545599	0.313821
4.35051	1.48531	0.433417	0.075712	1.38254	0.717795	0.099659	0.384615	0.133169	2.46267	1.66957	0.52873	0.31666
4.35566	1.47692	0.387929	0.084737	1.3763	0.729692	0.106653	0.384615	0.138381	2.47188	1.67912	0.504709	0.319499
4.36082	1.47692	0.362773	0.11234	1.36759	0.730769	0.107926	0.384615	0.143598	2.48112	1.68752	0.482076	0.3163
4.36597	1.47692	0.33545	0.113284	1.34102	0.740654	0.108487	0.384615	0.14881	2.48705	1.6872	0.454125	0.305286
4.37112	1.45595	0.295377	0.136999	1.33807	0.752551	0.11152	0.332038	0.154022	2.49166	1.69862	0.428775	0.302807
4.37628	1.43472	0.286565	0.13141	1.32607	0.755949	0.113139	0.307692	0.159239	2.50779	1.69723	0.396118	0.302807
4.38143	1.43472	0.246148	0.148327	1.29984	0.760179	0.114758	0.307692	0.164451	2.52431	1.69856	0.369564	0.298075
4.38659	1.43472	0.237631	0.154256	1.29984	0.764603	0.116377	0.307692	0.168951	2.52961	1.6988	0.341605	0.283881
4.39174	1.43472	0.196918	0.150555	1.28455	0.773346	0.115708	0.307692	0.170355	2.55529	1.69779	0.313177	0.283881
4.3969	1.43472	0.188845	0.173741	1.26161	0.777038	0.108822	0.307692	0.175248	2.58326	1.70625	0.291465	0.279793
4.40205	1.43472	0.151529	0.186995	1.26161	0.782179	0.110452	0.307692	0.181177	2.61153	1.70447	0.27319	0.264956
4.40721	1.43472	0.14119	0.19636	1.26161	0.778564	0.11207	0.280846	0.189682	2.63981	1.7142	0.263506	0.264956
4.41236	1.43472	0.108945	0.223699	1.23955	0.7825	0.112642	0.263769	0.195079	2.67073	1.71404	0.255384	0.264956
4.41752	1.44907	0.093438	0.224152	1.24269	0.780974	0.107926	0.282308	0.202819	2.71387	1.7212	0.257726	0.26276
4.42267	1.47645	0.06646	0.238728	1.24212	0.776179	0.107926	0.307269	0.209015	2.74287	1.73368	0.260069	0.249172
4.42783	1.47692	0.045587	0.243448	1.23745	0.771397	0.107905	0.307692	0.214197	2.76653	1.74617	0.274128	0.246276
4.43298	1.48903	0.02811	0.250699	1.26016	0.766603	0.106663	0.296654	0.220742	2.79658	1.76868	0.299275	0.243475
4.43813	1.51642	0.027569	0.24511	1.26161	0.761821	0.099821	0.271692	0.22451	2.81823	1.78908	0.325673	0.238971
4.44329	1.51912	0	0.251227	1.27511	0.757026	0.097133	0.269231	0.224781	2.8375	1.8017	0.360974	0.227105
4.44844	1.51912	0.005317	0.249188	1.30034	0.752244	0.096043	0.269231	0.228579	2.86115	1.82755	0.395181	0.225988
4.4536	1.51912	0.043814	0.234725	1.29533	0.7405	0.086341	0.269231	0.228196	2.87883	1.8506	0.428764	0.213195
4.45875	1.54161	0.04795	0.22993	1.31364	0.729846	0.086244	0.289731	0.227199	2.89441	1.87493	0.468935	0.210356
4.46391	1.57672	0.057746	0.214334	1.3089	0.725051	0.085618	0.314692	0.221739	2.9102	1.88956	0.511192	0.209391
4.46906	1.63149	0.110717	0.191904	1.33154	0.71609	0.075548	0.339654	0.215636	2.91825	1.91667	0.553098	0.223585
4.47422	1.66601	0.169448	0.176913	1.3453	0.702654	0.075073	0.394923	0.206031	2.9312	1.93349	0.589022	0.22103
4.47937	1.69888	0.271501	0.16245	1.34603	0.697872	0.064756	0.433077	0.194318	2.94642	1.96076	0.621589	0.227711
4.48453	1.75365	0.373554	0.147987	1.34599	0.691769	0.064756	0.483962	0.180687	2.95491	1.97323	0.654086	0.246182
4.48968	1.7723	0.475607	0.128465	1.34989	0.675474	0.064659	0.5	0.165821	2.97159	1.98571	0.680398	0.250402
4.49484	1.77555	0.57766	0.116192	1.33242	0.670679	0.053985	0.500808	0.150452	2.99899	1.99821	0.706796	0.283806
