# Supplementary material for: A cofactor-induced repressive type of transcription factor condensation can be induced by synthetic peptides to suppress tumorigenesis
Source: EMBO J. 2024 Oct 2;43(22):5586–612. doi: 10.1038/s44318-024-00257-4 (PMC11574045; doi:10.1038/s44318-024-00257-4)
Supplement: Supplementary file 11 — Source data Fig. 4 [file 44318_2024_257_MOESM11_ESM.zip › Figure 4/4I/Figure 4I ChIP-QPCR.xlsx]

## Sheet: Sheet1
	Control			VGLL4			VGLL4+ 1,6-Hex
IgG	0.0038	0.0045	0.0048	0.0056	0.0051	0.0042	0.0051	0.002	0.0054
CTCF	0.026	0.0299	0.0402	0.0202	0.0217	0.0162	0.0726	0.0717	0.0639
H3K27ac	0.0892	0.0879	0.0991	0.0581	0.0373	0.0458	0.0982	0.0959	0.0952
RNA Pol II	0.1924	0.2185	0.1911	0.122	0.107	0.1012	0.1941	0.1778	0.182
