# Supplementary material for: A cofactor-induced repressive type of transcription factor condensation can be induced by synthetic peptides to suppress tumorigenesis
Source: EMBO J. 2024 Oct 2;43(22):5586–612. doi: 10.1038/s44318-024-00257-4 (PMC11574045; doi:10.1038/s44318-024-00257-4)
Supplement: Supplementary file 12 — Source data Fig. 5 [file 44318_2024_257_MOESM12_ESM.zip]

Archive with 32 entries (24 files):
- Figure 5/
- __MACOSX/._Figure 5
- Figure 5/5I/
- __MACOSX/Figure 5/._5I
- Figure 5/5G/
- __MACOSX/Figure 5/._5G
- Figure 5/5H/
- __MACOSX/Figure 5/._5H
- Figure 5/5J/
- __MACOSX/Figure 5/._5J
- Figure 5/5C/
- __MACOSX/Figure 5/._5C
- Figure 5/5E/
- __MACOSX/Figure 5/._5E
- Figure 5/5B/
- __MACOSX/Figure 5/._5B
- Figure 5/5I/Figure 5I quantification.xlsx
- __MACOSX/Figure 5/5I/._Figure 5I quantification.xlsx
- Figure 5/5G/Photo.jpg
- __MACOSX/Figure 5/5G/._Photo.jpg
- Figure 5/5G/Figure 5G quantification.xlsx
- __MACOSX/Figure 5/5G/._Figure 5G quantification.xlsx
- Figure 5/5H/Figure 5H FRAP data.xlsx
- __MACOSX/Figure 5/5H/._Figure 5H FRAP data.xlsx
- Figure 5/5J/Figure 5J normalized fluorecent intensity.xlsx
- __MACOSX/Figure 5/5J/._Figure 5J normalized fluorecent intensity.xlsx
- Figure 5/5C/DSS crosslink.png
- __MACOSX/Figure 5/5C/._DSS crosslink.png
- Figure 5/5E/DSS crosslinking.png
- __MACOSX/Figure 5/5E/._DSS crosslinking.png
- Figure 5/5B/Figure 5B DLS data.xlsx
- __MACOSX/Figure 5/5B/._Figure 5B DLS data.xlsx
