# Supplementary material for: A cofactor-induced repressive type of transcription factor condensation can be induced by synthetic peptides to suppress tumorigenesis
Source: EMBO J. 2024 Oct 2;43(22):5586–612. doi: 10.1038/s44318-024-00257-4 (PMC11574045; doi:10.1038/s44318-024-00257-4)
Supplement: Supplementary file 12 — Source data Fig. 5 [file 44318_2024_257_MOESM12_ESM.zip › Figure 5/5I/Figure 5I quantification.xlsx]

## Sheet: Sheet1
Condensed fraction (%)
Ctrl	GLUP	GLUP+1.6-Hex
8.33546	34.6228	10.6354
12.1945	22.4908	14.8701
19.053	43.1106	15.6473
5.13479	47.5218	21.8057
9.6937	38.4928	13.2341
20.6398	44.4447	18.6185
12.1033	25.1852	15.9953
11.7464	50.001	12.7674
11.7853	27.6986	13.9132
