# Supplementary material for: A cofactor-induced repressive type of transcription factor condensation can be induced by synthetic peptides to suppress tumorigenesis
Source: EMBO J. 2024 Oct 2;43(22):5586–612. doi: 10.1038/s44318-024-00257-4 (PMC11574045; doi:10.1038/s44318-024-00257-4)
Supplement: Supplementary file 12 — Source data Fig. 5 [file 44318_2024_257_MOESM12_ESM.zip › Figure 5/5G/Figure 5G quantification.xlsx]

## Sheet: Sheet1
TEAD4+GLUP
NaCl +	NaCl ++	NaCl +++
0.21736	0.122126	0.124399
0.466105	0.092002	0.100287
0.436291	0.121971	0.11621
0.335396	0.080907	0.011401
0.327967	0.118322	0.097959
0.224474	0.116913	0.095571
0.224374	0.152202	0.090441
0.524074	0.151521	0.087424
0.423643	0.215075	0.087351
0.323009	0.084463	0.098664
