# Supplementary material for: A cofactor-induced repressive type of transcription factor condensation can be induced by synthetic peptides to suppress tumorigenesis
Source: EMBO J. 2024 Oct 2;43(22):5586–612. doi: 10.1038/s44318-024-00257-4 (PMC11574045; doi:10.1038/s44318-024-00257-4)
Supplement: Supplementary file 12 — Source data Fig. 5 [file 44318_2024_257_MOESM12_ESM.zip › Figure 5/5H/Figure 5H FRAP data.xlsx]

## Sheet: Sheet1
Time (s)	Normalized fluorecent intensity
-5.19	0.99	0.99	0.97	0.98	1
-3.893	0.99	0.99	0.96	0.98	1
-2.595	0.99	0.99	0.95	0.97	0.99
-1.298	0.99	0.98	0.98	0.98	0.99
0	0.07	0.12	0.08	0.13	0.18
1.298	0.43	0.52	0.46	0.51	0.56
2.595	0.73	0.71	0.62	0.68	0.72
3.893	0.81	0.83	0.71	0.75	0.79
5.19	0.89	0.91	0.78	0.83	0.84
9.1	0.88	0.9	0.77	0.85	0.85
10.398	0.91	0.89	0.81	0.87	0.86
11.695	0.9	0.9	0.85	0.83	0.86
12.993	0.88	0.88	0.83	0.84	0.85
14.29	0.91	0.86	0.85	0.8	0.86
15.588	0.92	0.88	0.85	0.85	0.86
16.885	0.93	0.9	0.82	0.85	0.88
18.183	0.92	0.89	0.88	0.88	0.86
19.48	0.93	0.91	0.85	0.87	0.84
20.777	0.9	0.9	0.84	0.86	0.88
