# Supplementary material for: A cofactor-induced repressive type of transcription factor condensation can be induced by synthetic peptides to suppress tumorigenesis
Source: EMBO J. 2024 Oct 2;43(22):5586–612. doi: 10.1038/s44318-024-00257-4 (PMC11574045; doi:10.1038/s44318-024-00257-4)
Supplement: Supplementary file 12 — Source data Fig. 5 [file 44318_2024_257_MOESM12_ESM.zip › Figure 5/5J/Figure 5J normalized fluorecent intensity.xlsx]

## Sheet: Sheet1
Time (s)	Normalized fluorecent intensity
-9.1	1	0.91696	1.087	1.0875	1.06527	1.07597	1.06773	1.08678	1.02501	1.01552	1.08487	1.04639	1.05129	0.947294	0.974341	1.05183	0.903287	0.988816	1.11654	1.03118
-7.802	1.03417	0.903302	1.08725	1.08107	1.06175	1.06467	1.06388	1.06844	1.0323	1.06398	1.08737	1.0226	1.05588	0.904048	0.983296	1.02933	0.847167	0.940464	1.06042	1.0206
-6.505	0.995785	0.919955	1.08761	1.08747	1.08486	1.08223	1.08211	1.08706	1.07523	1.06034	1.08737	1.06796	1.07669	0.900053	0.993481	1.01694	0.815765	0.946992	1.02902	1.02615
-5.207	1	0.91696	1.087	1.0875	1.06527	1.07597	1.06773	1.08678	1.02501	1.01552	1.08487	1.04639	1.05129	0.898811	0.9771	1.009	0.798579	0.908975	1.01184	1.01129
-3.91	1.03417	0.903302	1.08725	1.08107	1.06175	1.06467	1.06388	1.06844	1.0323	1.06398	1.08737	1.0226	1.05588	0.87349	0.984738	1.00795	0.777004	0.887846	0.990261	1.00779
0	0.023935	0.0114342	0.205824	0.0234815	0.0373696	0.0811619	0.11055	0.156805	0.0674167	0.0655154	0.086887	0.0239565	0.0656832	0.259688	0.0776638	0.158679	0.0612833	0.14397	0.27454	0.101886
1.298	0.1549	0.07464	0.486775	0.0621459	0.169862	0.24274	0.277647	0.383481	0.159668	0.188785	0.22721	0.153107	0.218474	0.339106	0.128548	0.227432	0.214255	0.235323	0.427512	0.230085
2.595	0.281951	0.137619	0.664936	0.123295	0.298758	0.351232	0.39143	0.545591	0.24927	0.26381	0.338165	0.252441	0.348003	0.385968	0.175359	0.284539	0.342359	0.306894	0.555616	0.331433
3.893	0.363189	0.221969	0.734762	0.171278	0.373225	0.446142	0.450729	0.672471	0.327109	0.327577	0.421396	0.435084	0.456928	0.439633	0.206488	0.328518	0.433174	0.389564	0.646431	0.41293
5.19	0.424758	0.309631	0.81714	0.249163	0.417959	0.509001	0.488634	0.734228	0.328485	0.371976	0.45765	0.529396	0.497742	0.476832	0.428297	0.366777	0.453228	0.433303	0.666485	0.471615
6.488	0.503437	0.348834	0.804467	0.292533	0.456866	0.547967	0.505213	0.782879	0.370035	0.409384	0.503287	0.589905	0.53101	0.48952	0.442238	0.477594	0.592979	0.433173	0.806236	0.520398
7.785	0.58874	0.354007	0.812448	0.335486	0.52238	0.56039	0.518903	0.748203	0.357618	0.451196	0.530462	0.630683	0.539606	0.500911	0.443405	0.485485	0.609142	0.402686	0.822399	0.537587
9.083	0.66762	0.354279	0.822441	0.379806	0.491607	0.567719	0.523787	0.726738	0.397312	0.459027	0.552214	0.649577	0.590984	0.521643	0.443277	0.496085	0.624182	0.441768	0.837439	0.555132
10.38	0.719956	0.375877	0.816958	0.412537	0.495823	0.617493	0.540435	0.691785	0.391946	0.481262	0.581278	0.702234	0.624679	0.520779	0.443214	0.488857	0.632039	0.525722	0.845296	0.574114
11.677	0.703899	0.413673	0.799592	0.450691	0.481465	0.657867	0.560453	0.672887	0.409798	0.50021	0.593038	0.69745	0.656668	0.541187	0.529599	0.489214	0.642739	0.557841	0.855996	0.590225
12.975	0.765718	0.514131	0.796363	0.467474	0.486921	0.635341	0.553712	0.654266	0.38431	0.549644	0.594073	0.701556	0.676156	0.528554	0.532761	0.492458	0.645882	0.557145	0.859139	0.599769
14.272	0.714838	0.51944	0.813606	0.571946	0.626058	0.657536	0.519453	0.608008	0.403434	0.594743	0.595414	0.695258	0.696038	0.546748	0.58668	0.578757	0.652617	0.553554	0.865874	0.621053
15.57	0.64785	0.637049	0.764923	0.63349	0.627422	0.604905	0.664399	0.665639	0.599596	0.558314	0.588285	0.720968	0.66779	0.672057	0.680725	0.623809	0.661845	0.563695	0.875102	0.655677
16.867	0.726228	0.636822	0.724648	0.693758	0.662139	0.559355	0.708151	0.670286	0.634405	0.600336	0.567386	0.696454	0.675336	0.689711	0.656471	0.659463	0.664464	0.602517	0.878295	0.668749
18.165	0.654825	0.697442	0.694853	0.706252	0.647186	0.593062	0.708977	0.688595	0.609709	0.603902	0.570737	0.703788	0.649778	0.69592	0.657553	0.702471	0.674017	0.599753	0.884356	0.670693
