# Supplementary material for: A cofactor-induced repressive type of transcription factor condensation can be induced by synthetic peptides to suppress tumorigenesis
Source: EMBO J. 2024 Oct 2;43(22):5586–612. doi: 10.1038/s44318-024-00257-4 (PMC11574045; doi:10.1038/s44318-024-00257-4)
Supplement: Supplementary file 12 — Source data Fig. 5 [file 44318_2024_257_MOESM12_ESM.zip › Figure 5/5B/Figure 5B DLS data.xlsx]

## Sheet: Sheet1
Radius (nm)	TEAD4	TEAD4+glup 10min	TEAD4+glup 20min
1.96721	7.8901
2.38522	15.585
2.82484	18.7844
3.96463		3.7816
4.86913		6.58901
5.82344		3.23569
116.268		10.7916
132.334		20.0568
153.736		22.9854
181.655		19.0424
217.909		11.1752
275.239		3.2652
171.655			1.0116
217.686			10.8018
276.061			18.0568
350.089			22.5017
443.968			19.4234
563.022			15.0828
709.002			11.5312
880.468			5.36317
1010.68			1.5342
