# Supplementary material for: A cofactor-induced repressive type of transcription factor condensation can be induced by synthetic peptides to suppress tumorigenesis
Source: EMBO J. 2024 Oct 2;43(22):5586–612. doi: 10.1038/s44318-024-00257-4 (PMC11574045; doi:10.1038/s44318-024-00257-4)
Supplement: Supplementary file 13 — Source data Fig. 6 [file 44318_2024_257_MOESM13_ESM.zip]

Archive with 8 entries (6 files):
- Figure 6/
- __MACOSX/._Figure 6
- Figure 6/6H/
- __MACOSX/Figure 6/._6H
- Figure 6/6H/CYR61.svg
- __MACOSX/Figure 6/6H/._CYR61.svg
- Figure 6/6H/CTGF.svg
- __MACOSX/Figure 6/6H/._CTGF.svg
