# Supplementary material for: A cofactor-induced repressive type of transcription factor condensation can be induced by synthetic peptides to suppress tumorigenesis
Source: EMBO J. 2024 Oct 2;43(22):5586–612. doi: 10.1038/s44318-024-00257-4 (PMC11574045; doi:10.1038/s44318-024-00257-4)
Supplement: Supplementary file 14 — Source data Fig. 7 [file 44318_2024_257_MOESM14_ESM.zip]

Archive with 24 entries (19 files):
- Figure 7/
- __MACOSX/._Figure 7
- Figure 7/7D/
- __MACOSX/Figure 7/._7D
- Figure 7/7B/
- __MACOSX/Figure 7/._7B
- Figure 7/7E/
- __MACOSX/Figure 7/._7E
- Figure 7/7A/
- __MACOSX/Figure 7/._7A
- Figure 7/7D/GLUP++.png
- __MACOSX/Figure 7/7D/._GLUP++.png
- Figure 7/7D/Ctrl.png
- __MACOSX/Figure 7/7D/._Ctrl.png
- Figure 7/7D/GLUP+.png
- __MACOSX/Figure 7/7D/._GLUP+.png
- Figure 7/7B/quantification.xlsx
- __MACOSX/Figure 7/7B/._quantification.xlsx
- Figure 7/7E/Quantification.xlsx
- __MACOSX/Figure 7/7E/._Quantification.xlsx
- Figure 7/7A/Ctrl-1 GLUP-5 GLUP-Lower.tif
- __MACOSX/Figure 7/7A/._Ctrl-1 GLUP-5 GLUP-Lower.tif
- Figure 7/7A/Ctrl-1 GLUP-5 GLUP-Upper.tif
- __MACOSX/Figure 7/7A/._Ctrl-1 GLUP-5 GLUP-Upper.tif
