# Supplementary material for: A cofactor-induced repressive type of transcription factor condensation can be induced by synthetic peptides to suppress tumorigenesis
Source: EMBO J. 2024 Oct 2;43(22):5586–612. doi: 10.1038/s44318-024-00257-4 (PMC11574045; doi:10.1038/s44318-024-00257-4)
Supplement: Supplementary file 14 — Source data Fig. 7 [file 44318_2024_257_MOESM14_ESM.zip › Figure 7/7B/quantification.xlsx]

## Sheet: Sheet1
Ctrl	GLUP+	GLUP++
32	28.125	4.5
40.5	40.5	2.5315
40.5	20.5	0.5
98	4.5	0.5
50	6.5	0.5
40.5	16.2	0
40.5
18
