# Supplementary material for: A cofactor-induced repressive type of transcription factor condensation can be induced by synthetic peptides to suppress tumorigenesis
Source: EMBO J. 2024 Oct 2;43(22):5586–612. doi: 10.1038/s44318-024-00257-4 (PMC11574045; doi:10.1038/s44318-024-00257-4)
Supplement: Supplementary file 14 — Source data Fig. 7 [file 44318_2024_257_MOESM14_ESM.zip › Figure 7/7E/Quantification.xlsx]

## Sheet: Sheet1
Ctrl	GLUP+	GLUP++
1.14054	0.858173	0.344672
1.27122	0.62888	0.321034
1.33308	0.519059	0.255974
1.41256	0.752546	0.422641
1.19419	0.7321	0.502548
