# Supplementary material for: A cofactor-induced repressive type of transcription factor condensation can be induced by synthetic peptides to suppress tumorigenesis
Source: EMBO J. 2024 Oct 2;43(22):5586–612. doi: 10.1038/s44318-024-00257-4 (PMC11574045; doi:10.1038/s44318-024-00257-4)
Supplement: Supplementary file 15 — Source data Fig. 8 [file 44318_2024_257_MOESM15_ESM.zip]

Archive with 52 entries (43 files):
- Figure 8/
- __MACOSX/._Figure 8
- Figure 8/8I/
- __MACOSX/Figure 8/._8I
- Figure 8/8F/
- __MACOSX/Figure 8/._8F
- Figure 8/8A/
- __MACOSX/Figure 8/._8A
- Figure 8/8H/
- __MACOSX/Figure 8/._8H
- Figure 8/8D/
- __MACOSX/Figure 8/._8D
- Figure 8/8C/
- __MACOSX/Figure 8/._8C
- Figure 8/8B/
- __MACOSX/Figure 8/._8B
- Figure 8/8E/
- __MACOSX/Figure 8/._8E
- Figure 8/8I/TEAD4-Low-GLUP.tif
- __MACOSX/Figure 8/8I/._TEAD4-Low-GLUP.tif
- Figure 8/8I/Numerical Data.xlsx
- __MACOSX/Figure 8/8I/._Numerical Data.xlsx
- Figure 8/8I/TEAD4-High-GLUP.tif
- __MACOSX/Figure 8/8I/._TEAD4-High-GLUP.tif
- Figure 8/8I/TEAD4-Low-Ctrl.tif
- __MACOSX/Figure 8/8I/._TEAD4-Low-Ctrl.tif
- Figure 8/8I/TEAD4-High-Ctrl.tif
- __MACOSX/Figure 8/8I/._TEAD4-High-Ctrl.tif
- Figure 8/8F/Numerical Data.xlsx
- __MACOSX/Figure 8/8F/._Numerical Data.xlsx
- Figure 8/8A/Figure 7A cell viability.xlsx
- __MACOSX/Figure 8/8A/._Figure 7A cell viability.xlsx
- Figure 8/8H/NUMERICAL DATA.xlsx
- __MACOSX/Figure 8/8H/._NUMERICAL DATA.xlsx
- Figure 8/8D/Figure 7D cell viability.xlsx
- __MACOSX/Figure 8/8D/._Figure 7D cell viability.xlsx
- Figure 8/8C/Actin 7 cell lines.tif
- __MACOSX/Figure 8/8C/._Actin 7 cell lines.tif
- Figure 8/8C/Actin 3 cell lines.tif
- __MACOSX/Figure 8/8C/._Actin 3 cell lines.tif
- Figure 8/8C/TEAD4 7 cell lines.tif
- __MACOSX/Figure 8/8C/._TEAD4 7 cell lines.tif
- Figure 8/8C/Figure 7C IC50.xlsx
- __MACOSX/Figure 8/8C/._Figure 7C IC50.xlsx
- Figure 8/8C/TEAD4 3 cell lines.tif
- __MACOSX/Figure 8/8C/._TEAD4 3 cell lines.tif
- Figure 8/8B/Ctrl.jpg
- __MACOSX/Figure 8/8B/._Ctrl.jpg
- Figure 8/8B/GLUP.jpg
- __MACOSX/Figure 8/8B/._GLUP.jpg
- Figure 8/8E/Numerical Data.xlsx
- __MACOSX/Figure 8/8E/._Numerical Data.xlsx
