# Supplementary material for: A cofactor-induced repressive type of transcription factor condensation can be induced by synthetic peptides to suppress tumorigenesis
Source: EMBO J. 2024 Oct 2;43(22):5586–612. doi: 10.1038/s44318-024-00257-4 (PMC11574045; doi:10.1038/s44318-024-00257-4)
Supplement: Supplementary file 15 — Source data Fig. 8 [file 44318_2024_257_MOESM15_ESM.zip › Figure 8/8I/Numerical Data.xlsx]

## Sheet: Sheet1
TEAD4High		TEAD4Low
Ctrl	GLUP	Ctrl	GLUP
0.238156	0.0500957	0.143508	0.0826407
0.250362	0.0406	0.136297	0.0532198
0.153099	0.0315908	0.130671	0.127823
0.154048	0.0505092	0.111048	0.0863545
0.197409	0	0.110295	0.102842
0.222897	0	0.103541	0.102814
0.240909	0	0.0969361	0.0923179
0.26312	0.0471983	0.0926641	0.0846586
