# Supplementary material for: A cofactor-induced repressive type of transcription factor condensation can be induced by synthetic peptides to suppress tumorigenesis
Source: EMBO J. 2024 Oct 2;43(22):5586–612. doi: 10.1038/s44318-024-00257-4 (PMC11574045; doi:10.1038/s44318-024-00257-4)
Supplement: Supplementary file 15 — Source data Fig. 8 [file 44318_2024_257_MOESM15_ESM.zip › Figure 8/8F/Numerical Data.xlsx]

## Sheet: Sheet1
Ctrl	GLUP+	GLUP++
1	0.639	0.318
1	0.621	0.464
1	0.536	0.239
1	0.812	0.759
1	0.462	0.302
1	0.596	0.508
1	0.338	0
1	0.294	0.116
1	0.763	0.746
1	0.403	0.238
