# Supplementary material for: A cofactor-induced repressive type of transcription factor condensation can be induced by synthetic peptides to suppress tumorigenesis
Source: EMBO J. 2024 Oct 2;43(22):5586–612. doi: 10.1038/s44318-024-00257-4 (PMC11574045; doi:10.1038/s44318-024-00257-4)
Supplement: Supplementary file 15 — Source data Fig. 8 [file 44318_2024_257_MOESM15_ESM.zip › Figure 8/8A/Figure 7A cell viability.xlsx]

## Sheet: Sheet1
GLUP (μg/ml)	CTRL			GLUP
0	106.138	98.7973	95.0649	100	100	100
5	106.527	108.296	94.364	6.1706	9.3381	7.1939
10	106.544	96.8395	91.3413	4.31868	4.97606	3.56331
20	100.73	95.0132	92.1612	1.08213	0.852719	0.998109
40	94.0013	99.4612	87.2123	0.141293	0.109015	0.259414
