# Supplementary material for: A cofactor-induced repressive type of transcription factor condensation can be induced by synthetic peptides to suppress tumorigenesis
Source: EMBO J. 2024 Oct 2;43(22):5586–612. doi: 10.1038/s44318-024-00257-4 (PMC11574045; doi:10.1038/s44318-024-00257-4)
Supplement: Supplementary file 15 — Source data Fig. 8 [file 44318_2024_257_MOESM15_ESM.zip › Figure 8/8H/NUMERICAL DATA.xlsx]

## Sheet: Sheet1
Ctrl	GLUP
16.276	47.3316
11.9063	43.4032
15.814	31.8959
5.97571	48.5769
17.1341	40.9338
14.497	36.8508
7.75188	36.0546
7.87915	41.6783
15.4088	22.3089
10.6896	41.087
13.5316	25.7754
13.2235	21.2017
6.47421	25.3464
	38.2594
