# Supplementary material for: A cofactor-induced repressive type of transcription factor condensation can be induced by synthetic peptides to suppress tumorigenesis
Source: EMBO J. 2024 Oct 2;43(22):5586–612. doi: 10.1038/s44318-024-00257-4 (PMC11574045; doi:10.1038/s44318-024-00257-4)
Supplement: Supplementary file 15 — Source data Fig. 8 [file 44318_2024_257_MOESM15_ESM.zip › Figure 8/8D/Figure 7D cell viability.xlsx]

## Sheet: Sheet1
GLUP (μg/ml)	e.v.			TEAD4
0	100	100	100	100	100	100
5	92.5184	98.4999	100.74	86.368	88.1536	87.659
10	99.2406	96.3682	91.8734	66.4296	60.4043	63.1156
20	82.3503	83.2947	84.5779	25.3675	25.1222	27.02
40	47.2098	44.3557	37.527	14.0828	10	7.34289
