# Supplementary material for: A cofactor-induced repressive type of transcription factor condensation can be induced by synthetic peptides to suppress tumorigenesis
Source: EMBO J. 2024 Oct 2;43(22):5586–612. doi: 10.1038/s44318-024-00257-4 (PMC11574045; doi:10.1038/s44318-024-00257-4)
Supplement: Supplementary file 15 — Source data Fig. 8 [file 44318_2024_257_MOESM15_ESM.zip › Figure 8/8C/Figure 7C IC50.xlsx]

## Sheet: Sheet1
IC50 value (μg/ml)
TEAD4Low	TEAD4High
26.3	6.7
26.1	2.5
23.4	8.1
34	0.4
13.1	7.3
