# Supplementary material for: A cofactor-induced repressive type of transcription factor condensation can be induced by synthetic peptides to suppress tumorigenesis
Source: EMBO J. 2024 Oct 2;43(22):5586–612. doi: 10.1038/s44318-024-00257-4 (PMC11574045; doi:10.1038/s44318-024-00257-4)
Supplement: Supplementary file 15 — Source data Fig. 8 [file 44318_2024_257_MOESM15_ESM.zip › Figure 8/8E/Numerical Data.xlsx]

## Sheet: Sheet1
GLUP(μg/ml)	#1			#2			#3			#4
0	97.52	100.5	101.98	102.88	100.6	96.52	96.12	101.03	102.85	101.89	100.12	97.99
5	65.63	61.26	51.01	72	70.67	69.07	90.2	89.4	89.23	93.28	95.12	83.2
10	33.06	27.44	29.33	26.23	32.15	36.16	73.82	66.43	64.34	62.38	59.21	55.23
20	4.64	2.64	3.88	3.72	3.23	2.95	55.65	42.85	48.12	43.22	39.12	36.53
40	0.82	0.69	0.55	0.25	0.36	0.7	47.26	35.29	37.22	46.12	31.32	32.15
